# Supplementary material for: Real-Time Genomic Surveillance for SARS-CoV-2 Variants of Concern, Uruguay
Source: Emerg Infect Dis. 2021 Nov;27(11):2957–60. doi: 10.3201/eid2711.211198 (PMC8544970; doi:10.3201/eid2711.211198)
Supplement: Appendix 2 — Acknowledgments for SARS-CoV-2 sequences downloaded from EpiCoV database in the GISAID initiative for a study of variants of concern, Uruguay. [file 21-1198-Techapp-s2.xlsx]

## Sheet: GISAID Acknowledgments
Article DOI: https://doi.org/10.3201/eid2711.211198
Real-Time Genomic Surveillance for SARS-CoV-2 Variants of Concern, Uruguay
Appendix 2
We gratefully acknowledge the following authors from the originating laboratories responsible for obtaining the specimens, as well as the submitting laboratories where the genome data were generated and shared via GISAID, on which this research is based.
All submitters of data may be contacted directly via https://www.gisaid.org.
Authors are sorted alphabetically.
Accession ID	Originating laboratory	Submitting laboratory	Authors
EPI_ISL_1000671, EPI_ISL_1000673	Instituto de Biotecnologia - UNESP-Botucatu-SP	Instituto de Biotecnologia - UNESP-Botucatu-SP	Leila Sabrina Ullmann; Fábio Sossai Possebon, Camila Dantas Malossi, Paula Rahal, Paulo Inacio da Costa, João Pessoa Araújo Jr.
EPI_ISL_1001384, EPI_ISL_1001385	Outre mer	National Reference Center for Viruses of Respiratory Infections, Institut Pasteur, Paris	Marion Barbet, Sylvie Behillil, Méline Bizard, Angela Brisebarre, Camille Capel, Etienne Simon-Lorière, Vincent Enouf, Maud Vanpeene, Sylvie van der Werf,Rousset (Guy) Dominique
EPI_ISL_1034304, EPI_ISL_1034306	Laboratorio de Ecologia de Doencas Transmissiveis na Amazonia, Instituto Leonidas e Maria Deane – Fiocruz Amazonia	Laboratorio de Ecologia de Doencas Transmissiveis na Amazonia, Instituto Leonidas e Maria Deane – Fiocruz Amazonia	Valdinete Nascimento, Victor Souza, André Corado, Fernanda Nascimento, George Silva, Ágatha Costa, Debora Duarte, Karina Pessoa, Matilde Mejía, Luciana Gonçalves, Maria Júlia Brandão, Michele Jesus, Felipe Naveca on behalf of the Fiocruz COVID-19 Genomic Surveillance Network
EPI_ISL_1039691, EPI_ISL_1039692, EPI_ISL_1039693, EPI_ISL_1039694, EPI_ISL_1039695, EPI_ISL_1041509	LACEN do Estado de Goias	Instituto Adolfo Lutz, Interdiciplinary Procedures Center, Strategic Laboratory	Claudio Tavares Sacchi, Claudia Regina Gonçalves, Erica Valessa Ramos Gomes, Karoline Rodrigues Campos
EPI_ISL_1067728	Center for Biotechnology and Cell Therapy, São Rafael Hospital, Salvador, Brazil	Center for Biotechnology and Cell Therapy, São Rafael Hospital, Salvador, Brazil	Stephane Tosta, Luciana Oliveira, Vanessa Nardy,Patrícia Cajado,Marcela Gómez, Breno Dominguez, Jaqueline Gomes, Vagner Fonseca,Marta Giovanetti,Luiz Alcantara, Felicidade Pereira, Arabela Leal
EPI_ISL_1067729, EPI_ISL_1067730, EPI_ISL_1067731	Central Public Health Laboratory - LACEN -Bahia, Salvador, Brazil	Central Public Health Laboratory - LACEN -Bahia, Salvador, Brazil	Stephane Tosta, Luciana Oliveira, Vanessa Nardy,Patrícia Cajado,Marcela Gómez, Breno Dominguez, Jaqueline Gomes, Vagner Fonseca,Marta Giovanetti,Luiz Alcantara, Felicidade Pereira, Arabela Leal
EPI_ISL_1067732	Center for Biotechnology and Cell Therapy, São Rafael Hospital, Salvador, Brazil	Central Public Health Laboratory - LACEN -Bahia, Salvador, Brazil	Stephane Tosta, Luciana Oliveira, Vanessa Nardy,Patrícia Cajado,Marcela Gómez, Breno Dominguez, Jaqueline Gomes, Vagner Fonseca,Marta Giovanetti,Luiz Alcantara, Felicidade Pereira, Arabela Leal
EPI_ISL_1067733, EPI_ISL_1067734, EPI_ISL_1067735	Central Public Health Laboratory - LACEN -Bahia, Salvador, Brazil	Central Public Health Laboratory - LACEN -Bahia, Salvador, Brazil	Stephane Tosta, Luciana Oliveira, Vanessa Nardy,Patrícia Cajado,Marcela Gómez, Breno Dominguez, Jaqueline Gomes, Vagner Fonseca,Marta Giovanetti,Luiz Alcantara, Felicidade Pereira, Arabela Leal
EPI_ISL_1067736	Center for Biotechnology and Cell Therapy, São Rafael Hospital, Salvador, Brazil	Central Public Health Laboratory - LACEN -Bahia, Salvador, Brazil	Stephane Tosta, Luciana Oliveira, Vanessa Nardy,Patrícia Cajado,Marcela Gómez, Breno Dominguez, Jaqueline Gomes, Vagner Fonseca,Marta Giovanetti,Luiz Alcantara, Felicidade Pereira, Arabela Leal
EPI_ISL_1067737, EPI_ISL_1067738	Central Public Health Laboratory - LACEN -Bahia, Salvador, Brazil	Central Public Health Laboratory - LACEN -Bahia, Salvador, Brazil	Stephane Tosta, Luciana Oliveira, Vanessa Nardy,Patrícia Cajado,Marcela Gómez, Breno Dominguez, Jaqueline Gomes, Vagner Fonseca,Marta Giovanetti,Luiz Alcantara, Felicidade Pereira, Arabela Leal
EPI_ISL_1068110, EPI_ISL_1068111, EPI_ISL_1068112, EPI_ISL_1068114, EPI_ISL_1068149, EPI_ISL_1068150, EPI_ISL_1068151, EPI_ISL_1068154, EPI_ISL_1068156, EPI_ISL_1068157, EPI_ISL_1068158, EPI_ISL_1068159,EPI_ISL_1068225, EPI_ISL_1068226, EPI_ISL_1068243, EPI_ISL_1068248, EPI_ISL_1068249, EPI_ISL_1068258, EPI_ISL_1068260, EPI_ISL_1068261, EPI_ISL_1068262, EPI_ISL_1068263, EPI_ISL_1068264, EPI_ISL_1…	Laboratorio de Ecologia de Doencas Transmissiveis na Amazonia, Instituto Leonidas e Maria Deane – Fiocruz Amazonia Amazonia, Instituto Leonidas e Maria Deane – Fiocruz Amazonia	Laboratorio de Ecologia de Doencas Transmissiveis na Amazonia, Instituto Leonidas e Maria Deane – Fiocruz Amazonia Amazonia, Instituto Leonidas e Maria Deane – Fiocruz Amazonia	Valdinete Nascimento, Victor Souza, André Corado, Fernanda Nascimento, George Silva, Ágatha Costa, Debora Duarte, Karina Pessoa, Matilde Mejía, Luciana Gonçalves, Maria Júlia Brandão, Michele Jesus, Felipe Naveca on behalf of the Fiocruz COVID-19 Genomic Surveillance Network
EPI_ISL_1078992, EPI_ISL_1079002, EPI_ISL_1079008, EPI_ISL_1079162	IAL Regional de Bauru	Instituto Adolfo Lutz, Interdiciplinary Procedures Center, Strategic Laboratory	Claudio Tavares Sacchi, Claudia Regina Gonçalves, Erica Valessa Ramos Gomes, Karoline Rodrigues Campos
EPI_ISL_1086034	Diagnosticos da America - DASA	Instituto Adolfo Lutz, Interdiciplinary Procedures Center, Strategic Laboratory	Claudio Tavares Sacchi, Claudia Regina Gonçalves, Erica Valessa Ramos Gomes, Karoline Rodrigues Campos, Caio Vinicius Dias Lopes
EPI_ISL_1086035, EPI_ISL_1086036	IAL Regional de Bauru	Instituto Adolfo Lutz, Interdiciplinary Procedures Center, Strategic Laboratory	Claudio Tavares Sacchi, Claudia Regina Gonçalves, Erica Valessa Ramos Gomes, Karoline Rodrigues Campos, Caio Vinicius Dias Lopes
EPI_ISL_1086037, EPI_ISL_1086038, EPI_ISL_1086039, EPI_ISL_1086040, EPI_ISL_1086041, EPI_ISL_1086042, EPI_ISL_1086043	Diagnosticos da America - DASA	Instituto Adolfo Lutz, Interdiciplinary Procedures Center, Strategic Laboratory	Claudio Tavares Sacchi, Claudia Regina Gonçalves, Erica Valessa Ramos Gomes, Karoline Rodrigues Campos, Caio Vinicius Dias Lopes
EPI_ISL_1086044, EPI_ISL_1086045, EPI_ISL_1086046, EPI_ISL_1086047, EPI_ISL_1086048, EPI_ISL_1086049, EPI_ISL_1096120	IAL Regional de Bauru	Instituto Adolfo Lutz, Interdiciplinary Procedures Center, Strategic Laboratory	Claudio Tavares Sacchi, Claudia Regina Gonçalves, Erica Valessa Ramos Gomes, Karoline Rodrigues Campos, Caio Vinicius Dias Lopes
EPI_ISL_1096121	Diagnosticos da America - DASA	Instituto Adolfo Lutz, Interdiciplinary Procedures Center, Strategic Laboratory	Claudio Tavares Sacchi, Claudia Regina Gonçalves, Erica Valessa Ramos Gomes, Karoline Rodrigues Campos, Caio Vinicius Dias Lopes
EPI_ISL_1096122, EPI_ISL_1096124, EPI_ISL_1096125, EPI_ISL_1096127,EPI_ISL_1096134	IAL Regional de Bauru	Instituto Adolfo Lutz, Interdiciplinary Procedures Center, Strategic Laboratory	Claudio Tavares Sacchi, Claudia Regina Gonçalves, Erica Valessa Ramos Gomes, Karoline Rodrigues Campos, Caio Vinicius Dias Lopes
EPI_ISL_1096135	Diagnosticos da America - DASA	Instituto Adolfo Lutz, Interdiciplinary Procedures Center, Strategic Laboratory	Claudio Tavares Sacchi, Claudia Regina Gonçalves, Erica Valessa Ramos Gomes, Karoline Rodrigues Campos, Caio Vinicius Dias Lopes
EPI_ISL_1096136	IAL Regional de Bauru	Instituto Adolfo Lutz, Interdiciplinary Procedures Center, Strategic Laboratory	Claudio Tavares Sacchi, Claudia Regina Gonçalves, Erica Valessa Ramos Gomes, Karoline Rodrigues Campos, Caio Vinicius Dias Lopes
EPI_ISL_1096262	Outre mer	National Reference Center for Viruses of Respiratory Infections, Institut Pasteur, Paris	Marion Barbet, Sylvie Behillil, Méline Bizard, Angela Brisebarre, Camille Capel, Etienne Simon-Lorière, Vincent Enouf, Maud Vanpeene, Sylvie van der Werf, Rousset Dominique
EPI_ISL_1111137, EPI_ISL_1111143, EPI_ISL_1111151, EPI_ISL_1111152, EPI_ISL_1111160, EPI_ISL_1111281, EPI_ISL_1111450, EPI_ISL_1111451, EPI_ISL_1111456, EPI_ISL_1111457, EPI_ISL_1111461, EPI_ISL_1111465, EPI_ISL_1111467, EPI_ISL_1111469, EPI_ISL_1111472, EPI_ISL_1111474, EPI_ISL_1111475, EPI_ISL_1111483, EPI_ISL_1111484, EPI_ISL_1111486, EPI_ISL_1111490, EPI_ISL_1111496	Laboratorio de Referencia Nacional de Virus Respiratorio. Instituto Nacional de Salud Perú	Laboratorio de Referencia Nacional de Enteropatógenos. Instituto Nacional de Salud del Perú	Ronnie Gavilan Chavez, Junior Caro Castro, Willi Quino Sifuentes, Veronica Hurtado Vela, Iris Silva Molina, Fiorella Orellana Peralta
EPI_ISL_1121307	Hospital E Antonio Policarpo de Oliveira	Instituto Adolfo Lutz, Interdiciplinary Procedures Center, Strategic Laboratory	Claudio Tavares Sacchi, Claudia Regina Gonçalves, Erica Valessa Ramos Gomes, Karoline Rodrigues Campos, Caio Vinicius Dias Lopes
EPI_ISL_1121308	Hospital e Pronto Socorro Portinari	Instituto Adolfo Lutz, Interdiciplinary Procedures Center, Strategic Laboratory	Claudio Tavares Sacchi, Claudia Regina Gonçalves, Erica Valessa Ramos Gomes, Karoline Rodrigues Campos, Caio Vinicius Dias Lopes
EPI_ISL_1121309	UBS Jose Francisco Rezende	Instituto Adolfo Lutz, Interdiciplinary Procedures Center, Strategic Laboratory	Claudio Tavares Sacchi, Claudia Regina Gonçalves, Erica Valessa Ramos Gomes, Karoline Rodrigues Campos, Caio Vinicius Dias Lopes
EPI_ISL_1121310	IAL Regional de Bauru	Instituto Adolfo Lutz, Interdiciplinary Procedures Center, Strategic Laboratory	Claudio Tavares Sacchi, Claudia Regina Gonçalves, Erica Valessa Ramos Gomes, Karoline Rodrigues Campos, Caio Vinicius Dias Lopes
EPI_ISL_1121311	Centro de Saude II Dr. Jose Paione Mococa	Instituto Adolfo Lutz, Interdiciplinary Procedures Center, Strategic Laboratory	Claudio Tavares Sacchi, Claudia Regina Gonçalves, Erica Valessa Ramos Gomes, Karoline Rodrigues Campos, Caio Vinicius Dias Lopes
EPI_ISL_1121312, EPI_ISL_1121313, EPI_ISL_1121314, EPI_ISL_1121315	IAL Regional de Bauru	Instituto Adolfo Lutz, Interdiciplinary Procedures Center, Strategic Laboratory	Claudio Tavares Sacchi, Claudia Regina Gonçalves, Erica Valessa Ramos Gomes, Karoline Rodrigues Campos, Caio Vinicius Dias Lopes
EPI_ISL_1121316	LACEN do Rio Grande do Sul	Instituto Adolfo Lutz, Interdiciplinary Procedures Center, Strategic Laboratory	Claudio Tavares Sacchi, Claudia Regina Gonçalves, Erica Valessa Ramos Gomes, Karoline Rodrigues Campos, Caio Vinicius Dias Lopes
EPI_ISL_1123373	Grupo Tecnico de Vigilancia Sanitaria e Epidemiologica	Instituto Adolfo Lutz, Interdiciplinary Procedures Center, Strategic Laboratory	Claudio Tavares Sacchi, Claudia Regina Gonçalves, Erica Valessa Ramos Gomes, Karoline Rodrigues Campos, Caio Vinicius Dias Lopes
EPI_ISL_1139070	IAL Regional de Ribeirao Preto	Instituto Adolfo Lutz, Interdiciplinary Procedures Center, Strategic Laboratory	Claudio Tavares Sacchi, Claudia Regina Gonçalves, Erica Valessa Ramos Gomes, Karoline Rodrigues Campos, Caio Vinicius Dias Lopes
EPI_ISL_1164970, EPI_ISL_1164971	LACEN - Laboratório Central de Saúde Pública do Ceará	Evandro Chagas Institute	Santos, M.C.; Silva, A.M.; Junior, W.D.C.; Barbagelata, L.S.; Ferreira, J.A.; Sousa, E.M.A.; da Silva, P.S.; Pinheiro, K.C.; L.C.; Sousa Junior, E.C.
EPI_ISL_1164972	LACEN - Laboratório Central de Saúde Pública do Pará	Evandro Chagas Institute	Santos, M.C.; Silva, A.M.; Junior, W.D.C.; Barbagelata, L.S.; Ferreira, J.A.; Sousa, E.M.A.; da Silva, P.S.; Pinheiro, K.C.; L.C.; Sousa Junior, E.C.
EPI_ISL_1164973	LACEN - Laboratório Central de Saúde Pública do Ceará	Evandro Chagas Institute	Santos, M.C.; Silva, A.M.; Junior, W.D.C.; Barbagelata, L.S.; Ferreira, J.A.; Sousa, E.M.A.; da Silva, P.S.; Pinheiro, K.C.; L.C.; Sousa Junior, E.C.
EPI_ISL_1164978	LACEN - Laboratório Central de Saúde Pública do Pará	Evandro Chagas Institute	Santos, M.C.; Silva, A.M.; Junior, W.D.C.; Barbagelata, L.S.; Ferreira, J.A.; Sousa, E.M.A.; da Silva, P.S.; Pinheiro, K.C.; L.C.; Sousa Junior, E.C.
EPI_ISL_1164980	LACEN - Laboratório Central de Saúde Pública do Ceará	Evandro Chagas Institute	Santos, M.C.; Silva, A.M.; Junior, W.D.C.; Barbagelata, L.S.; Ferreira, J.A.; Sousa, E.M.A.; da Silva, P.S.; Pinheiro, K.C.; L.C.; Sousa Junior, E.C.
EPI_ISL_1164984	LACEN - Laboratório Central de Saúde Pública do Amapá	Evandro Chagas Institute	Santos, M.C.; Silva, A.M.; Junior, W.D.C.; Barbagelata, L.S.; Ferreira, J.A.; Sousa, E.M.A.; da Silva, P.S.; Pinheiro, K.C.; L.C.; Sousa Junior, E.C.
EPI_ISL_1164991	LACEN - Laboratório Central de Saúde Pública do Paraiba	Evandro Chagas Institute	Santos, M.C.; Silva, A.M.; Junior, W.D.C.; Barbagelata, L.S.; Ferreira, J.A.; Sousa, E.M.A.; da Silva, P.S.; Pinheiro, K.C.; L.C.; Sousa Junior, E.C.
EPI_ISL_1165565	Dutch COVID-19 response team	National Institute for Public Health and the Environment (RIVM)	Adam Meijer, Harry Vennema, Dirk Eggink, Jeroen Cremer, Sharon van den Brink, Bas van der Veer, AnneMarie van den Brandt, Florian Zwagemaker, Dennis Schmitz, Chantal Reusken, on behalf of the national COVID-19 response team
EPI_ISL_1166615	LACEN - Laboratório Central de Saúde Pública do Rio Grande do Norte	Evandro Chagas Institute Virology	Santos, M.C.; Silva, A.M.; Junior, W.D.C.; Barbagelata, L.S.; Ferreira, J.A.; Sousa, E.M.A.; da Silva, P.S.; Pinheiro, K.C.; L.C.; Sousa Junior, E.C.
EPI_ISL_1171648, EPI_ISL_1171649, EPI_ISL_1171650	Centro de Saude Dr. Jose Paione em Mococa	Instituto Adolfo Lutz, Interdiciplinary Procedures Center, Strategic Laboratory	Claudio Tavares Sacchi, Claudia Regina Gonçalves, Erica Valessa Ramos Gomes, Karoline Rodrigues Campos, Caio Vinicius Dias Lopes
EPI_ISL_1171653, EPI_ISL_1171656, EPI_ISL_1171657, EPI_ISL_1171658, EPI_ISL_1171666, EPI_ISL_1171672, EPI_ISL_1171674	IAL Regional de Presidente Prudente	Instituto Adolfo Lutz, Interdiciplinary Procedures Center, Strategic Laboratory	Claudio Tavares Sacchi, Claudia Regina Gonçalves, Erica Valessa Ramos Gomes, Karoline Rodrigues Campos, Caio Vinicius Dias Lopes
EPI_ISL_1182543, EPI_ISL_1182544, EPI_ISL_1182545	Fundação Ezequiel Dias (FUNED)	Coordenação Geral de Laboratórios de Saúde Pública (CGLAB/DAEVS/SVS/MS)	Vagner Fonseca, et al.
EPI_ISL_1196296	Centro de Saude II Dr. Jose Paione Mococa	Instituto Adolfo Lutz, Interdiciplinary Procedures Center, Strategic Laboratory	Claudio Tavares Sacchi, Claudia Regina Gonçalves, Erica Valessa Ramos Gomes, Karoline Rodrigues Campos, Caio Vinicius Dias Lopes
EPI_ISL_1196299	IAL Regional de Marilia	Instituto Adolfo Lutz, Interdiciplinary Procedures Center, Strategic Laboratory	Claudio Tavares Sacchi, Claudia Regina Gonçalves, Erica Valessa Ramos Gomes, Karoline Rodrigues Campos, Caio Vinicius Dias Lopes
EPI_ISL_1201884	Aeroporto Internacional de Guarulhos	Instituto Adolfo Lutz, Interdiciplinary Procedures Center, Strategic Laboratory	Claudio Tavares Sacchi, Claudia Regina Gonçalves, Erica Valessa Ramos Gomes, Karoline Rodrigues Campos, Caio Vinicius Dias Lopes
EPI_ISL_1201893	IAL Regional de Sorocaba	Instituto Adolfo Lutz, Interdiciplinary Procedures Center, Strategic Laboratory	Claudio Tavares Sacchi, Claudia Regina Gonçalves, Erica Valessa Ramos Gomes, Karoline Rodrigues Campos, Caio Vinicius Dias Lopes
EPI_ISL_1213168, EPI_ISL_1213170	LAFEM/UESC	Bioinformatics Laboratory / LNCC	Alessandra P Lamarca, Luiz G P de Almeida, Ronaldo da Silva Francisco Jr, Lucymara Fassarella Agnez Lima, Kátia Castanho Scortecci, Vinícius Pietta Perez, Otavio J. Brustolini, Eduardo Sérgio Soares Sousa, Danielle Angst Secco, Angela Maria Guimarães Santos, George Rego Albuquerque, Ana Paula Melo Mariano, Bianca Mendes Maciel, Alexandra L Gerber, Ana Paula de C Guimarães, Paulo Ricardo Nasciment…
EPI_ISL_1213171	Laboratório HLA/UERJ	Bioinformatics Laboratory / LNCC	Alessandra P Lamarca, Luiz G P de Almeida, Ronaldo da Silva Francisco Jr, Lucymara Fassarella Agnez Lima, Kátia Castanho Scortecci, Vinícius Pietta Perez, Otavio J. Brustolini, Eduardo Sérgio Soares Sousa, Danielle Angst Secco, Angela Maria Guimarães Santos, George Rego Albuquerque, Ana Paula Melo Mariano, Bianca Mendes Maciel, Alexandra L Gerber, Ana Paula de C Guimarães, Paulo Ricardo Nasciment…
EPI_ISL_1213173, EPI_ISL_1213175, EPI_ISL_1213177, EPI_ISL_1213178, EPI_ISL_1213180, EPI_ISL_1213182, EPI_ISL_1213183, EPI_ISL_1213185, EPI_ISL_1213187	IMT-UFRN/RN	Bioinformatics Laboratory / LNCC	Alessandra P Lamarca, Luiz G P de Almeida, Ronaldo da Silva Francisco Jr, Lucymara Fassarella Agnez Lima, Kátia Castanho Scortecci, Vinícius Pietta Perez, Otavio J. Brustolini, Eduardo Sérgio Soares Sousa, Danielle Angst Secco, Angela Maria Guimarães Santos, George Rego Albuquerque, Ana Paula Melo Mariano, Bianca Mendes Maciel, Alexandra L Gerber, Ana Paula de C Guimarães, Paulo Ricardo Nasciment…
EPI_ISL_1213189, EPI_ISL_1213190	LBM/UFPB	Bioinformatics Laboratory / LNCC	Alessandra P Lamarca, Luiz G P de Almeida, Ronaldo da Silva Francisco Jr, Lucymara Fassarella Agnez Lima, Kátia Castanho Scortecci, Vinícius Pietta Perez, Otavio J. Brustolini, Eduardo Sérgio Soares Sousa, Danielle Angst Secco, Angela Maria Guimarães Santos, George Rego Albuquerque, Ana Paula Melo Mariano, Bianca Mendes Maciel, Alexandra L Gerber, Ana Paula de C Guimarães, Paulo Ricardo Nasciment…
EPI_ISL_1213192, EPI_ISL_1213194, EPI_ISL_1213196, EPI_ISL_1213197, EPI_ISL_1213199	IMT-UFRN/RN	Bioinformatics Laboratory / LNCC	Alessandra P Lamarca, Luiz G P de Almeida, Ronaldo da Silva Francisco Jr, Lucymara Fassarella Agnez Lima, Kátia Castanho Scortecci, Vinícius Pietta Perez, Otavio J. Brustolini, Eduardo Sérgio Soares Sousa, Danielle Angst Secco, Angela Maria Guimarães Santos, George Rego Albuquerque, Ana Paula Melo Mariano, Bianca Mendes Maciel, Alexandra L Gerber, Ana Paula de C Guimarães, Paulo Ricardo Nasciment…
EPI_ISL_1213201, EPI_ISL_1213202, EPI_ISL_1213204, EPI_ISL_1213206, EPI_ISL_1213207	LBM/UFPB	Bioinformatics Laboratory / LNCC	Alessandra P Lamarca, Luiz G P de Almeida, Ronaldo da Silva Francisco Jr, Lucymara Fassarella Agnez Lima, Kátia Castanho Scortecci, Vinícius Pietta Perez, Otavio J. Brustolini, Eduardo Sérgio Soares Sousa, Danielle Angst Secco, Angela Maria Guimarães Santos, George Rego Albuquerque, Ana Paula Melo Mariano, Bianca Mendes Maciel, Alexandra L Gerber, Ana Paula de C Guimarães, Paulo Ricardo Nasciment…
EPI_ISL_1219021	Hospital Aviccena	Instituto Adolfo Lutz, Interdiciplinary Procedures Center, Strategic Laboratory	Claudio Tavares Sacchi, Claudia Regina Gonçalves, Erica Valessa Ramos Gomes, Karoline Rodrigues Campos, Caio Vinicius Dias Lopes
EPI_ISL_1219025	IAL Regional de Sorocaba	Instituto Adolfo Lutz, Interdiciplinary Procedures Center, Strategic Laboratory	Claudio Tavares Sacchi, Claudia Regina Gonçalves, Erica Valessa Ramos Gomes, Karoline Rodrigues Campos, Caio Vinicius Dias Lopes
EPI_ISL_1219029, EPI_ISL_1219030, EPI_ISL_1219033, EPI_ISL_1219036	Aeroporto Internacional de Guarulhos	Instituto Adolfo Lutz, Interdiciplinary Procedures Center, Strategic Laboratory	Claudio Tavares Sacchi, Claudia Regina Gonçalves, Erica Valessa Ramos Gomes, Karoline Rodrigues Campos, Caio Vinicius Dias Lopes
EPI_ISL_1219133	Laboratorio Central de Saude Publica do Estado do Parana (LACEN-PR)	Laboratory of Respiratory Viruses and Measles, Oswaldo Cruz Institute, FIOCRUZ	Paola Resende, Luciana Appolinario, Fernando Motta, Anna Carolina Paixao, Ana Carolina Mendonca, Alice Sampaio Rocha, Renata Serrano Lopes, Maria do Carmo Debur, Irina Nastassja Riediger, Marilda Siqueira on behalf of the Fiocruz COVID-19 Genomic Surveillance Network
EPI_ISL_1219134, EPI_ISL_1219135	Laboratorio Central de Saude Publica do Estado do Alagoas (LACEN-AL)	Laboratory of Respiratory Viruses and Measles, Oswaldo Cruz Institute, FIOCRUZ	aola Resende, Luciana Appolinario, Fernando Motta, Anna Carolina Paixao, Ana Carolina Mendonca, Alice Sampaio Rocha, Renata Serrano Lopes, Anderson Brandao Leite, Marilda Siqueira on behalf of the Fiocruz COVID-19 Genomic Surveillance Network
EPI_ISL_1219136	Gonçalo Moniz Institute, FIOCRUZ, Bahia	Laboratory of Respiratory Viruses and Measles, Oswaldo Cruz Institute, FIOCRUZ	Paola Resende, Luciana Appolinario, Fernando Motta, Anna Carolina Paixao, Ana Carolina Mendonca, Alice Sampaio Rocha, Renata Serrano Lopes, Tiago Graf, Ricardo Khouri, Marilda Siqueira on behalf of the Fiocruz COVID-19 Genomic Surveillance Network
EPI_ISL_1239012	Laboratório Central de Saúde Pública do Estado de Pernambuco (LACEN-PE)	WallauLab, Aggeu Magalhaes Institute	Marcelo Henrique dos Santos Paiva, Duschinka Ribeiro Duarte Guedes, Cássia Docena, Matheus Filgueira Bezerra, Filipe Zimmer Dezordi, Laís Ceschini Machado, Larissa Krokovsky, Elisama Helvecio, Alexandre Freitas da Silva, Antonio Mauro Rezende, Sinval Pinto Brandão Filho, Constância Flávia Junqueira Ayres, Gabriel Luz Wallau on behalf of the Fiocruz COVID-19 Genomic Surveillance Network
EPI_ISL_1239111	Laboratório Central de Saúde Pública Noel Nutels	Coordenação Geral de Laboratórios de Saúde Pública (CGLAB)	Vagner Fonseca et al,
EPI_ISL_1239119	Laboratório Central de Saúde Pública do Espírito Santo	Coordenação Geral de Laboratórios de Saúde Pública (CGLAB)	Vagner Fonseca et al,
EPI_ISL_1239137, EPI_ISL_1239138	Fundação Ezequiel Dias	Coordenação Geral de Laboratórios de Saúde Pública (CGLAB)	Vagner Fonseca et al,
EPI_ISL_1261683	LACEN - Laboratório Central de Saúde Pública do Amazonas	Evandro Chagas Institute	Santos, M.C.; Silva, A.M.; Junior, W.D.C.; Barbagelata, L.S.; Ferreira, J.A.; Sousa, E.M.A.; da Silva, P.S.; Pinheiro, K.C.; L.C.; Sousa Junior, E.C.
EPI_ISL_1261684	LACEN - Laboratório Central de Saúde Pública do Ceará	Evandro Chagas Institute	Santos, M.C.; Silva, A.M.; Junior, W.D.C.; Barbagelata, L.S.; Ferreira, J.A.; Sousa, E.M.A.; da Silva, P.S.; Pinheiro, K.C.; L.C.; Sousa Junior, E.C.
EPI_ISL_1261685	LACEN - Laboratório Central de Saúde Pública do Amazonas	Evandro Chagas Institute	Santos, M.C.; Silva, A.M.; Junior, W.D.C.; Barbagelata, L.S.; Ferreira, J.A.; Sousa, E.M.A.; da Silva, P.S.; Pinheiro, K.C.; L.C.; Sousa Junior, E.C.
EPI_ISL_1261686	LACEN - Laboratório Central de Saúde Pública do Amapá	Evandro Chagas Institute	Santos, M.C.; Silva, A.M.; Junior, W.D.C.; Barbagelata, L.S.; Ferreira, J.A.; Sousa, E.M.A.; da Silva, P.S.; Pinheiro, K.C.; L.C.; Sousa Junior, E.C.
EPI_ISL_1261687	LACEN - Laboratório Central de Saúde Pública de Roraima	Evandro Chagas Institute	Santos, M.C.; Silva, A.M.; Junior, W.D.C.; Barbagelata, L.S.; Ferreira, J.A.; Sousa, E.M.A.; da Silva, P.S.; Pinheiro, K.C.; L.C.; Sousa Junior, E.C.
EPI_ISL_1261688, EPI_ISL_1261689	LACEN - Laboratório Central de Saúde Pública do Amapá	Evandro Chagas Institute	Santos, M.C.; Silva, A.M.; Junior, W.D.C.; Barbagelata, L.S.; Ferreira, J.A.; Sousa, E.M.A.; da Silva, P.S.; Pinheiro, K.C.; L.C.; Sousa Junior, E.C.
EPI_ISL_1261690	LACEN - Laboratório Central de Saúde Pública do Amazonas	Evandro Chagas Institute	Santos, M.C.; Silva, A.M.; Junior, W.D.C.; Barbagelata, L.S.; Ferreira, J.A.; Sousa, E.M.A.; da Silva, P.S.; Pinheiro, K.C.; L.C.; Sousa Junior, E.C.
EPI_ISL_1261691	Laboratório Paulo C. Azevedo	Evandro Chagas Institute	Santos, M.C.; Silva, A.M.; Junior, W.D.C.; Barbagelata, L.S.; Ferreira, J.A.; Sousa, E.M.A.; da Silva, P.S.; Pinheiro, K.C.; L.C.; Sousa Junior, E.C.
EPI_ISL_1261692	LACEN - Laboratório Central de Saúde Pública do Amapá	Evandro Chagas Institute	Santos, M.C.; Silva, A.M.; Junior, W.D.C.; Barbagelata, L.S.; Ferreira, J.A.; Sousa, E.M.A.; da Silva, P.S.; Pinheiro, K.C.; L.C.; Sousa Junior, E.C.
EPI_ISL_1261693	LACEN - Laboratório Central de Saúde Pública do Ceará	Evandro Chagas Institute	Santos, M.C.; Silva, A.M.; Junior, W.D.C.; Barbagelata, L.S.; Ferreira, J.A.; Sousa, E.M.A.; da Silva, P.S.; Pinheiro, K.C.; L.C.; Sousa Junior, E.C.
EPI_ISL_1261694	LACEN - Laboratório Central de Saúde Pública do Amazonas	Evandro Chagas Institute	Santos, M.C.; Silva, A.M.; Junior, W.D.C.; Barbagelata, L.S.; Ferreira, J.A.; Sousa, E.M.A.; da Silva, P.S.; Pinheiro, K.C.; L.C.; Sousa Junior, E.C.
EPI_ISL_1262913	Outre Mer	National Reference Center for Viruses of Respiratory Infections, Institut Pasteur, Paris	Marion Barbet, Sylvie Behillil, Méline Bizard, Angela Brisebarre, Camille Capel, Etienne Simon-Lorière, Vincent Enouf, Maud Vanpeene, Sylvie van der Werf, Rousset Dominique
EPI_ISL_1289960	Laboratory of Virology, Ribeirão Preto General Hospital,Ribeirão Preto Medical School, University of São Paulo	Laboratory of Oncology, Blood Center of Ribeirão Preto, Ribeirão Preto School of Medicine, University of São Paulo	CAMPOS, MR; SANTOS, A.L.P.; YAMAMOTO, A.Y.; COLLI, L.M.; FONSECA, B.A.L.; BELLISSIMO-RODRIGUES, F.
EPI_ISL_1293053, EPI_ISL_1293054, EPI_ISL_1293055	LACEN de Rondonia	Instituto Adolfo Lutz, Interdiciplinary Procedures Center, Strategic Laboratory	Claudio Tavares Sacchi, Claudia Regina Gonçalves, Erica Valessa Ramos Gomes, Karoline Rodrigues Campos, Caio Vinicius Dias Lopes
EPI_ISL_1293059, EPI_ISL_1293063, EPI_ISL_1293067, EPI_ISL_1293075, EPI_ISL_1293077, EPI_ISL_1293080	IAL Regional de Sorocaba	Instituto Adolfo Lutz, Interdiciplinary Procedures Center, Strategic Laboratory	Claudio Tavares Sacchi, Claudia Regina Gonçalves, Erica Valessa Ramos Gomes, Karoline Rodrigues Campos, Caio Vinicius Dias Lopes
EPI_ISL_1303502, EPI_ISL_1303503	LACEN de Rondonia	Instituto Adolfo Lutz, Interdiciplinary Procedures Center, Strategic Laboratory	Claudio Tavares Sacchi, Claudia Regina Gonçalves, Erica Valessa Ramos Gomes, Karoline Rodrigues Campos, Caio Vinicius Dias Lopes
EPI_ISL_1303506	LACEN do Distrito Federal	Instituto Adolfo Lutz, Interdiciplinary Procedures Center, Strategic Laboratory	Claudio Tavares Sacchi, Claudia Regina Gonçalves, Erica Valessa Ramos Gomes, Karoline Rodrigues Campos, Caio Vinicius Dias Lopes
EPI_ISL_1303509	LACEN do Estado de Tocantins	Instituto Adolfo Lutz, Interdiciplinary Procedures Center, Strategic Laboratory	Claudio Tavares Sacchi, Claudia Regina Gonçalves, Erica Valessa Ramos Gomes, Karoline Rodrigues Campos, Caio Vinicius Dias Lopes
EPI_ISL_1303512, EPI_ISL_1303513, EPI_ISL_1303514, EPI_ISL_1303515, EPI_ISL_1303517	LACEN do Estado de Goias	Instituto Adolfo Lutz, Interdiciplinary Procedures Center, Strategic Laboratory	Claudio Tavares Sacchi, Claudia Regina Gonçalves, Erica Valessa Ramos Gomes, Karoline Rodrigues Campos, Caio Vinicius Dias Lopes
EPI_ISL_1303520, EPI_ISL_1303522, EPI_ISL_1303525, EPI_ISL_1303529	IAL Regional de São Jose do Rio Preto	Instituto Adolfo Lutz, Interdiciplinary Procedures Center, Strategic Laboratory	Claudio Tavares Sacchi, Claudia Regina Gonçalves, Erica Valessa Ramos Gomes, Karoline Rodrigues Campos, Caio Vinicius Dias Lopes
EPI_ISL_1303536	Hospital Heliopolis	Instituto Adolfo Lutz, Interdiciplinary Procedures Center, Strategic Laboratory	Claudio Tavares Sacchi, Claudia Regina Gonçalves, Erica Valessa Ramos Gomes, Karoline Rodrigues Campos, Caio Vinicius Dias Lopes
EPI_ISL_1303537	Hospital Estadual de Vila Alpina	Instituto Adolfo Lutz, Interdiciplinary Procedures Center, Strategic Laboratory	Claudio Tavares Sacchi, Claudia Regina Gonçalves, Erica Valessa Ramos Gomes, Karoline Rodrigues Campos, Caio Vinicius Dias Lopes
EPI_ISL_1303539	Hospital Presidente	Instituto Adolfo Lutz, Interdiciplinary Procedures Center, Strategic Laboratory	Claudio Tavares Sacchi, Claudia Regina Gonçalves, Erica Valessa Ramos Gomes, Karoline Rodrigues Campos, Caio Vinicius Dias Lopes
EPI_ISL_1303541	Hospital Municipal Cidade Tiradentes Carmen Prudente	Instituto Adolfo Lutz, Interdiciplinary Procedures Center, Strategic Laboratory	Claudio Tavares Sacchi, Claudia Regina Gonçalves, Erica Valessa Ramos Gomes, Karoline Rodrigues Campos, Caio Vinicius Dias Lopes
EPI_ISL_1303542, EPI_ISL_1303543	Hospital Estadual de Campanha Barradas	Instituto Adolfo Lutz, Interdiciplinary Procedures Center, Strategic Laboratory	Claudio Tavares Sacchi, Claudia Regina Gonçalves, Erica Valessa Ramos Gomes, Karoline Rodrigues Campos, Caio Vinicius Dias Lopes
EPI_ISL_1303545	Hospital Municipal Cidade Tiradentes Carmen Prudente	Instituto Adolfo Lutz, Interdiciplinary Procedures Center, Strategic Laboratory	Claudio Tavares Sacchi, Claudia Regina Gonçalves, Erica Valessa Ramos Gomes, Karoline Rodrigues Campos, Caio Vinicius Dias Lopes
EPI_ISL_1303546, EPI_ISL_1303547, EPI_ISL_1303548, EPI_ISL_1303549	UPA Vila Santa Catarina	Instituto Adolfo Lutz, Interdiciplinary Procedures Center, Strategic Laboratory	Claudio Tavares Sacchi, Claudia Regina Gonçalves, Erica Valessa Ramos Gomes, Karoline Rodrigues Campos, Caio Vinicius Dias Lopes
EPI_ISL_1321468, EPI_ISL_1321469, EPI_ISL_1321470, EPI_ISL_1321471, EPI_ISL_1321472, EPI_ISL_1321473	Genetica Molecular and Subdepartamento de Virologia ISP Chile	Instituto de Salud Publica de Chile	Javier Tognarelli, Karen Orostica, Barbara Parra, Loredana Arata, Jaime Lagos, Gisselle Barra, Patricia Bustos, Rodrigo Fasce, Andres Castillo, Jorge Fernandez
EPI_ISL_1358285	Centro de Treinamento e Referencia DST AIDS	Instituto Adolfo Lutz, Interdiciplinary Procedures Center, Strategic Laboratory	Claudio Tavares Sacchi, Claudia Regina Gonçalves, Erica Valessa Ramos Gomes, Karoline Rodrigues Campos, Caio Vinicius Dias Lopes
EPI_ISL_1358286	Hospital Municipal Josanias Castanha Braga	Instituto Adolfo Lutz, Interdiciplinary Procedures Center, Strategic Laboratory	Claudio Tavares Sacchi, Claudia Regina Gonçalves, Erica Valessa Ramos Gomes, Karoline Rodrigues Campos, Caio Vinicius Dias Lopes
EPI_ISL_1358287	Hospital Nipo Brasileiro	Instituto Adolfo Lutz, Interdiciplinary Procedures Center, Strategic Laboratory	Claudio Tavares Sacchi, Claudia Regina Gonçalves, Erica Valessa Ramos Gomes, Karoline Rodrigues Campos, Caio Vinicius Dias Lopes
EPI_ISL_1358288, EPI_ISL_1358289, EPI_ISL_1358290	IAL Regional de Aracatuba	Instituto Adolfo Lutz, Interdiciplinary Procedures Center, Strategic Laboratory	Claudio Tavares Sacchi, Claudia Regina Gonçalves, Erica Valessa Ramos Gomes, Karoline Rodrigues Campos, Caio Vinicius Dias Lopes
EPI_ISL_1358292, EPI_ISL_1358293	IAL Regional de Santo Andre	Instituto Adolfo Lutz, Interdiciplinary Procedures Center, Strategic Laboratory	Claudio Tavares Sacchi, Claudia Regina Gonçalves, Erica Valessa Ramos Gomes, Karoline Rodrigues Campos, Caio Vinicius Dias Lopes
EPI_ISL_1358300, EPI_ISL_1358301	Lacen de Tocantins	Instituto Adolfo Lutz, Interdiciplinary Procedures Center, Strategic Laboratory	Claudio Tavares Sacchi, Claudia Regina Gonçalves, Erica Valessa Ramos Gomes, Karoline Rodrigues Campos, Caio Vinicius Dias Lopes
EPI_ISL_1358304	LACEN do Mato Grosso do Sul	Instituto Adolfo Lutz, Interdiciplinary Procedures Center, Strategic Laboratory	Claudio Tavares Sacchi, Claudia Regina Gonçalves, Erica Valessa Ramos Gomes, Karoline Rodrigues Campos, Caio Vinicius Dias Lopes
EPI_ISL_1358318, EPI_ISL_1358319, EPI_ISL_1358320, EPI_ISL_1358321	UPA Vila Santa Catarina	Instituto Adolfo Lutz, Interdiciplinary Procedures Center, Strategic Laboratory	Claudio Tavares Sacchi, Claudia Regina Gonçalves, Erica Valessa Ramos Gomes, Karoline Rodrigues Campos, Caio Vinicius Dias Lopes
EPI_ISL_1365747	Associação Fundo de Incentivo a Pesquisa	Associação Fundo de Incentivo a Pesquisa	Priscila Farias Tempaku, Juliana Nogueira Martins Rodrigues, Erika Rodrigues de Oliveira, Soraya Sgambatti de Andrade, Debora Ribeiro Ramadan, Sergio Tufik
EPI_ISL_1370577	Dutch COVID-19 response team	National Institute for Public Health and the Environment (RIVM)	Adam Meijer, Harry Vennema, Dirk Eggink, Jeroen Cremer, Sharon van den Brink, Bas van der Veer, AnneMarie van den Brandt, Florian Zwagemaker, Dennis Schmitz, Chantal Reusken, on behalf of the national COVID-19 response team
EPI_ISL_1381045, EPI_ISL_1381047, EPI_ISL_1381048, EPI_ISL_1381050, EPI_ISL_1381052, EPI_ISL_1381055, EPI_ISL_1381056, EPI_ISL_1381057, EPI_ISL_1381059, EPI_ISL_1381060, EPI_ISL_1381061, EPI_ISL_1381062, EPI_ISL_1381063, EPI_ISL_1381065	IAL Regional de Santo Andre	Instituto Adolfo Lutz, Interdiciplinary Procedures Center, Strategic Laboratory	Claudio Tavares Sacchi, Claudia Regina Gonçalves, Erica Valessa Ramos Gomes, Karoline Rodrigues Campos, Caio Vinicius Dias Lopes
EPI_ISL_1381068	Conjunto Hospitalar do Mandaqui de Sao Paulo	Instituto Adolfo Lutz, Interdiciplinary Procedures Center, Strategic Laboratory	Claudio Tavares Sacchi, Claudia Regina Gonçalves, Erica Valessa Ramos Gomes, Karoline Rodrigues Campos, Caio Vinicius Dias Lopes
EPI_ISL_1381069	Hospital Heliopolis	Instituto Adolfo Lutz, Interdiciplinary Procedures Center, Strategic Laboratory	Claudio Tavares Sacchi, Claudia Regina Gonçalves, Erica Valessa Ramos Gomes, Karoline Rodrigues Campos, Caio Vinicius Dias Lopes
EPI_ISL_1381070, EPI_ISL_1381071	Hospital Municipal Cidade Tiradentes Carmem Prudente	Instituto Adolfo Lutz, Interdiciplinary Procedures Center, Strategic Laboratory	Claudio Tavares Sacchi, Claudia Regina Gonçalves, Erica Valessa Ramos Gomes, Karoline Rodrigues Campos, Caio Vinicius Dias Lopes
EPI_ISL_1381214	Sentinelles Paris	National Reference Center for Viruses of Respiratory Infections, Institut Pasteur, Paris	Marion Barbet, Sylvie Behillil, Méline Bizard, Angela Brisebarre, Camille Capel, Louise Lefrançois, Etienne Simon-Lorière, Vincent Enouf, Maud Vanpeene, Sylvie van der Werf,Rousset Dominique
EPI_ISL_1381216, EPI_ISL_1381217	Hospital	National Reference Center for Viruses of Respiratory Infections, Institut Pasteur, Paris	Marion Barbet, Sylvie Behillil, Méline Bizard, Angela Brisebarre, Camille Capel, Louise Lefrançois, Etienne Simon-Lorière, Vincent Enouf, Maud Vanpeene, Sylvie van der Werf,Rousset Dominique
EPI_ISL_1381222	Labo Analyses Med	National Reference Center for Viruses of Respiratory Infections, Institut Pasteur, Paris	Marion Barbet, Sylvie Behillil, Méline Bizard, Angela Brisebarre, Camille Capel, Louise Lefrançois, Etienne Simon-Lorière, Vincent Enouf, Maud Vanpeene, Sylvie van der Werf,Rousset Dominique
EPI_ISL_1402431	Laboratory of Respiratory Viruses and Measles, Oswaldo Cruz Institute, FIOCRUZ	Laboratory of Respiratory Viruses and Measles, Oswaldo Cruz Institute, FIOCRUZ	Paola Resende, Felipe Naveca, Alex Pauvolid-Correa, Mia Ferreira Araujo, Ana Beatriz Machado Lima, Luciana Appolinario, Fernando Motta, Anna Carolina Paixao, Ana Carolina Mendonca, Alice Sampaio Rocha, Renata Serrano Lopes, Marilda Siqueira on behalf of the Fiocruz COVID-19 Genomic Surveillance Network
EPI_ISL_1443196, EPI_ISL_1443197, EPI_ISL_1443198	Hospital Aliança	Hospital São Rafael - IDOR	Isadora Cristina de Siqueira, Aquiles Assunção Camelier, Elves A.P. Maciel, Margarida Celia L. C. Neves, Carolina Kymie Vasques Nonaka, Karoline Almeida Félix de Sousa, Victor Costa Araujo, Yasmin Santos Freitas Macêdo, Aurea Angelica Paste, Bruno Solano de Freitas Souza, Tiago Gräf
EPI_ISL_1445071	USF TRES PONTES	Instituto Butantan / Mendelics	Dimas Tadeu Covas, Sandra Coccuzzo Sampaio, Maria Carolina Elias, José Salvatore Leister Patané, Vincent Louis Viala, Antonio Jorge Martins, Ricardo Haddad, Claudia Renata dos Santos Barros, Elaine Cristina Marqueze, Raul Machado Neto, Debora Botequio Moretti, Bibiana Santos, João Paulo Kitajima, Erika Freitas, David Schlesinger, Simone Kashima, Evandra Strazza Rodrigues, Svetoslav Nanev Slavov, …
EPI_ISL_1445072	USF JARDIM SAO DIMAS	Instituto Butantan / Mendelics	Dimas Tadeu Covas, Sandra Coccuzzo Sampaio, Maria Carolina Elias, José Salvatore Leister Patané, Vincent Louis Viala, Antonio Jorge Martins, Ricardo Haddad, Claudia Renata dos Santos Barros, Elaine Cristina Marqueze, Raul Machado Neto, Debora Botequio Moretti, Bibiana Santos, João Paulo Kitajima, Erika Freitas, David Schlesinger, Simone Kashima, Evandra Strazza Rodrigues, Svetoslav Nanev Slavov, …
EPI_ISL_1445078	CENTRO DE SAUDE II DR GABRIEL MESQUITA VARGEM GDE DO SUL	Instituto Butantan / Mendelics	Dimas Tadeu Covas, Sandra Coccuzzo Sampaio, Maria Carolina Elias, José Salvatore Leister Patané, Vincent Louis Viala, Antonio Jorge Martins, Ricardo Haddad, Claudia Renata dos Santos Barros, Elaine Cristina Marqueze, Raul Machado Neto, Debora Botequio Moretti, Bibiana Santos, João Paulo Kitajima, Erika Freitas, David Schlesinger, Simone Kashima, Evandra Strazza Rodrigues, Svetoslav Nanev Slavov, …
EPI_ISL_1445082	SECRETARIA MUNICIPAL DE SAUDE SOROCABA	Instituto Butantan / Mendelics	Dimas Tadeu Covas, Sandra Coccuzzo Sampaio, Maria Carolina Elias, José Salvatore Leister Patané, Vincent Louis Viala, Antonio Jorge Martins, Ricardo Haddad, Claudia Renata dos Santos Barros, Elaine Cristina Marqueze, Raul Machado Neto, Debora Botequio Moretti, Bibiana Santos, João Paulo Kitajima, Erika Freitas, David Schlesinger, Simone Kashima, Evandra Strazza Rodrigues, Svetoslav Nanev Slavov, …
EPI_ISL_1445084	SMS SECRETARIA MUNICIPAL DE SAUDE DE BOITUVA	Instituto Butantan / Mendelics	Dimas Tadeu Covas, Sandra Coccuzzo Sampaio, Maria Carolina Elias, José Salvatore Leister Patané, Vincent Louis Viala, Antonio Jorge Martins, Ricardo Haddad, Claudia Renata dos Santos Barros, Elaine Cristina Marqueze, Raul Machado Neto, Debora Botequio Moretti, Bibiana Santos, João Paulo Kitajima, Erika Freitas, David Schlesinger, Simone Kashima, Evandra Strazza Rodrigues, Svetoslav Nanev Slavov, …
EPI_ISL_1445088	SECRETARIA MUNICIPAL DE SAUDE SOROCABA	Instituto Butantan / Mendelics	Dimas Tadeu Covas, Sandra Coccuzzo Sampaio, Maria Carolina Elias, José Salvatore Leister Patané, Vincent Louis Viala, Antonio Jorge Martins, Ricardo Haddad, Claudia Renata dos Santos Barros, Elaine Cristina Marqueze, Raul Machado Neto, Debora Botequio Moretti, Bibiana Santos, João Paulo Kitajima, Erika Freitas, David Schlesinger, Simone Kashima, Evandra Strazza Rodrigues, Svetoslav Nanev Slavov, …
EPI_ISL_1445091, EPI_ISL_1445092, EPI_ISL_1445093, EPI_ISL_1445094, EPI_ISL_1445095	SECRETARIA MUNICIPAL DE SAUDE DE PIRACAIA	Instituto Butantan / Mendelics	Dimas Tadeu Covas, Sandra Coccuzzo Sampaio, Maria Carolina Elias, José Salvatore Leister Patané, Vincent Louis Viala, Antonio Jorge Martins, Ricardo Haddad, Claudia Renata dos Santos Barros, Elaine Cristina Marqueze, Raul Machado Neto, Debora Botequio Moretti, Bibiana Santos, João Paulo Kitajima, Erika Freitas, David Schlesinger, Simone Kashima, Evandra Strazza Rodrigues, Svetoslav Nanev Slavov, …
EPI_ISL_1445096, EPI_ISL_1445097, EPI_ISL_1445098, EPI_ISL_1445100	PRONTO ATENDIMENTO VILA PADRE ANCHIETA	Instituto Butantan / Mendelics	Dimas Tadeu Covas, Sandra Coccuzzo Sampaio, Maria Carolina Elias, José Salvatore Leister Patané, Vincent Louis Viala, Antonio Jorge Martins, Ricardo Haddad, Claudia Renata dos Santos Barros, Elaine Cristina Marqueze, Raul Machado Neto, Debora Botequio Moretti, Bibiana Santos, João Paulo Kitajima, Erika Freitas, David Schlesinger, Simone Kashima, Evandra Strazza Rodrigues, Svetoslav Nanev Slavov, …
EPI_ISL_1445101	SECRETARIA MUNICIPAL DE SAUDE DE PIRACAIA	Instituto Butantan / Mendelics	Dimas Tadeu Covas, Sandra Coccuzzo Sampaio, Maria Carolina Elias, José Salvatore Leister Patané, Vincent Louis Viala, Antonio Jorge Martins, Ricardo Haddad, Claudia Renata dos Santos Barros, Elaine Cristina Marqueze, Raul Machado Neto, Debora Botequio Moretti, Bibiana Santos, João Paulo Kitajima, Erika Freitas, David Schlesinger, Simone Kashima, Evandra Strazza Rodrigues, Svetoslav Nanev Slavov, …
EPI_ISL_1445102, EPI_ISL_1445103, EPI_ISL_1445104, EPI_ISL_1445106	PRONTO ATENDIMENTO VILA PADRE ANCHIETA	Instituto Butantan / Mendelics	Dimas Tadeu Covas, Sandra Coccuzzo Sampaio, Maria Carolina Elias, José Salvatore Leister Patané, Vincent Louis Viala, Antonio Jorge Martins, Ricardo Haddad, Claudia Renata dos Santos Barros, Elaine Cristina Marqueze, Raul Machado Neto, Debora Botequio Moretti, Bibiana Santos, João Paulo Kitajima, Erika Freitas, David Schlesinger, Simone Kashima, Evandra Strazza Rodrigues, Svetoslav Nanev Slavov, …
EPI_ISL_1445109, EPI_ISL_1445110	COMPLEXO HOSPITALAR OURO VERDE DE CAMPINAS	Instituto Butantan / Mendelics	Dimas Tadeu Covas, Sandra Coccuzzo Sampaio, Maria Carolina Elias, José Salvatore Leister Patané, Vincent Louis Viala, Antonio Jorge Martins, Ricardo Haddad, Claudia Renata dos Santos Barros, Elaine Cristina Marqueze, Raul Machado Neto, Debora Botequio Moretti, Bibiana Santos, João Paulo Kitajima, Erika Freitas, David Schlesinger, Simone Kashima, Evandra Strazza Rodrigues, Svetoslav Nanev Slavov, …
EPI_ISL_1445111, EPI_ISL_1445112	PRONTO ATENDIMENTO VILA PADRE ANCHIETA	Instituto Butantan / Mendelics	Dimas Tadeu Covas, Sandra Coccuzzo Sampaio, Maria Carolina Elias, José Salvatore Leister Patané, Vincent Louis Viala, Antonio Jorge Martins, Ricardo Haddad, Claudia Renata dos Santos Barros, Elaine Cristina Marqueze, Raul Machado Neto, Debora Botequio Moretti, Bibiana Santos, João Paulo Kitajima, Erika Freitas, David Schlesinger, Simone Kashima, Evandra Strazza Rodrigues, Svetoslav Nanev Slavov, …
EPI_ISL_1445115, EPI_ISL_1445116, EPI_ISL_1445117, EPI_ISL_1445118	COMPLEXO HOSPITALAR OURO VERDE DE CAMPINAS	Instituto Butantan / Mendelics	Dimas Tadeu Covas, Sandra Coccuzzo Sampaio, Maria Carolina Elias, José Salvatore Leister Patané, Vincent Louis Viala, Antonio Jorge Martins, Ricardo Haddad, Claudia Renata dos Santos Barros, Elaine Cristina Marqueze, Raul Machado Neto, Debora Botequio Moretti, Bibiana Santos, João Paulo Kitajima, Erika Freitas, David Schlesinger, Simone Kashima, Evandra Strazza Rodrigues, Svetoslav Nanev Slavov, …
EPI_ISL_1445120, EPI_ISL_1445121, EPI_ISL_1445122, EPI_ISL_1445123, EPI_ISL_1445124, EPI_ISL_1445126	UNIDADE DE PRONTO ATENDIMENTO UPA DRA ANA OLIVIA BENTIVOGLIO	Instituto Butantan / Mendelics	Dimas Tadeu Covas, Sandra Coccuzzo Sampaio, Maria Carolina Elias, José Salvatore Leister Patané, Vincent Louis Viala, Antonio Jorge Martins, Ricardo Haddad, Claudia Renata dos Santos Barros, Elaine Cristina Marqueze, Raul Machado Neto, Debora Botequio Moretti, Bibiana Santos, João Paulo Kitajima, Erika Freitas, David Schlesinger, Simone Kashima, Evandra Strazza Rodrigues, Svetoslav Nanev Slavov, …
EPI_ISL_1445127, EPI_ISL_1445128, EPI_ISL_1445129	UNIDADE RESPIRATORIA NOVA HORTOLANDIA	Instituto Butantan / Mendelics	Dimas Tadeu Covas, Sandra Coccuzzo Sampaio, Maria Carolina Elias, José Salvatore Leister Patané, Vincent Louis Viala, Antonio Jorge Martins, Ricardo Haddad, Claudia Renata dos Santos Barros, Elaine Cristina Marqueze, Raul Machado Neto, Debora Botequio Moretti, Bibiana Santos, João Paulo Kitajima, Erika Freitas, David Schlesinger, Simone Kashima, Evandra Strazza Rodrigues, Svetoslav Nanev Slavov, …
EPI_ISL_1445131, EPI_ISL_1445132	PRONTO ATENDIMENTO DA PONTE DE SAO JOAO	Instituto Butantan / Mendelics	Dimas Tadeu Covas, Sandra Coccuzzo Sampaio, Maria Carolina Elias, José Salvatore Leister Patané, Vincent Louis Viala, Antonio Jorge Martins, Ricardo Haddad, Claudia Renata dos Santos Barros, Elaine Cristina Marqueze, Raul Machado Neto, Debora Botequio Moretti, Bibiana Santos, João Paulo Kitajima, Erika Freitas, David Schlesinger, Simone Kashima, Evandra Strazza Rodrigues, Svetoslav Nanev Slavov, …
EPI_ISL_1445133, EPI_ISL_1445135	SECRETARIA MUNICIPAL DE SAUDE SOROCABA	Instituto Butantan / Mendelics	Dimas Tadeu Covas, Sandra Coccuzzo Sampaio, Maria Carolina Elias, José Salvatore Leister Patané, Vincent Louis Viala, Antonio Jorge Martins, Ricardo Haddad, Claudia Renata dos Santos Barros, Elaine Cristina Marqueze, Raul Machado Neto, Debora Botequio Moretti, Bibiana Santos, João Paulo Kitajima, Erika Freitas, David Schlesinger, Simone Kashima, Evandra Strazza Rodrigues, Svetoslav Nanev Slavov, …
EPI_ISL_1445136	SMS IPERO	Instituto Butantan / Mendelics	Dimas Tadeu Covas, Sandra Coccuzzo Sampaio, Maria Carolina Elias, José Salvatore Leister Patané, Vincent Louis Viala, Antonio Jorge Martins, Ricardo Haddad, Claudia Renata dos Santos Barros, Elaine Cristina Marqueze, Raul Machado Neto, Debora Botequio Moretti, Bibiana Santos, João Paulo Kitajima, Erika Freitas, David Schlesinger, Simone Kashima, Evandra Strazza Rodrigues, Svetoslav Nanev Slavov, …
EPI_ISL_1445138, EPI_ISL_1445139	SECRETARIA MUNICIPAL DE SAUDE SOROCABA	Instituto Butantan / Mendelics	Dimas Tadeu Covas, Sandra Coccuzzo Sampaio, Maria Carolina Elias, José Salvatore Leister Patané, Vincent Louis Viala, Antonio Jorge Martins, Ricardo Haddad, Claudia Renata dos Santos Barros, Elaine Cristina Marqueze, Raul Machado Neto, Debora Botequio Moretti, Bibiana Santos, João Paulo Kitajima, Erika Freitas, David Schlesinger, Simone Kashima, Evandra Strazza Rodrigues, Svetoslav Nanev Slavov, …
EPI_ISL_1445142, EPI_ISL_1445143, EPI_ISL_1445145	CS II EGIDIO BRUNHARA MORRO AGUDO	Instituto Butantan / Mendelics	Dimas Tadeu Covas, Sandra Coccuzzo Sampaio, Maria Carolina Elias, José Salvatore Leister Patané, Vincent Louis Viala, Antonio Jorge Martins, Ricardo Haddad, Claudia Renata dos Santos Barros, Elaine Cristina Marqueze, Raul Machado Neto, Debora Botequio Moretti, Bibiana Santos, João Paulo Kitajima, Erika Freitas, David Schlesinger, Simone Kashima, Evandra Strazza Rodrigues, Svetoslav Nanev Slavov, …
EPI_ISL_1445147, EPI_ISL_1445148, EPI_ISL_1445150, EPI_ISL_1445151, EPI_ISL_1445152	CENTRO DE REFERENCIA DO IDOSO DR HUMBERTO MENDES DE CARVALHO	Instituto Butantan / Mendelics	Dimas Tadeu Covas, Sandra Coccuzzo Sampaio, Maria Carolina Elias, José Salvatore Leister Patané, Vincent Louis Viala, Antonio Jorge Martins, Ricardo Haddad, Claudia Renata dos Santos Barros, Elaine Cristina Marqueze, Raul Machado Neto, Debora Botequio Moretti, Bibiana Santos, João Paulo Kitajima, Erika Freitas, David Schlesinger, Simone Kashima, Evandra Strazza Rodrigues, Svetoslav Nanev Slavov, …
EPI_ISL_1445153, EPI_ISL_1445156	SAE SERVICO DE ATENDIMENTO ESPECIALIZADO	Instituto Butantan / Mendelics	Dimas Tadeu Covas, Sandra Coccuzzo Sampaio, Maria Carolina Elias, José Salvatore Leister Patané, Vincent Louis Viala, Antonio Jorge Martins, Ricardo Haddad, Claudia Renata dos Santos Barros, Elaine Cristina Marqueze, Raul Machado Neto, Debora Botequio Moretti, Bibiana Santos, João Paulo Kitajima, Erika Freitas, David Schlesinger, Simone Kashima, Evandra Strazza Rodrigues, Svetoslav Nanev Slavov, …
EPI_ISL_1445157, EPI_ISL_1445158, EPI_ISL_1445159, EPI_ISL_1445160	SECAO CENTRO DE DIAGNOSTICO SECEDI	Instituto Butantan / Mendelics	Dimas Tadeu Covas, Sandra Coccuzzo Sampaio, Maria Carolina Elias, José Salvatore Leister Patané, Vincent Louis Viala, Antonio Jorge Martins, Ricardo Haddad, Claudia Renata dos Santos Barros, Elaine Cristina Marqueze, Raul Machado Neto, Debora Botequio Moretti, Bibiana Santos, João Paulo Kitajima, Erika Freitas, David Schlesinger, Simone Kashima, Evandra Strazza Rodrigues, Svetoslav Nanev Slavov, …
EPI_ISL_1445162, EPI_ISL_1445163, EPI_ISL_1445164, EPI_ISL_1445165, EPI_ISL_1445166, EPI_ISL_1445167	SERV DE VIG SANITARIA EPIDEMIO E CTRL DE ZOONOZES GUARUJA	Instituto Butantan / Mendelics	Dimas Tadeu Covas, Sandra Coccuzzo Sampaio, Maria Carolina Elias, José Salvatore Leister Patané, Vincent Louis Viala, Antonio Jorge Martins, Ricardo Haddad, Claudia Renata dos Santos Barros, Elaine Cristina Marqueze, Raul Machado Neto, Debora Botequio Moretti, Bibiana Santos, João Paulo Kitajima, Erika Freitas, David Schlesinger, Simone Kashima, Evandra Strazza Rodrigues, Svetoslav Nanev Slavov, …
EPI_ISL_1445169, EPI_ISL_1445170	SECAO CENTRO DE DIAGNOSTICO SECEDI	Instituto Butantan / Mendelics	Dimas Tadeu Covas, Sandra Coccuzzo Sampaio, Maria Carolina Elias, José Salvatore Leister Patané, Vincent Louis Viala, Antonio Jorge Martins, Ricardo Haddad, Claudia Renata dos Santos Barros, Elaine Cristina Marqueze, Raul Machado Neto, Debora Botequio Moretti, Bibiana Santos, João Paulo Kitajima, Erika Freitas, David Schlesinger, Simone Kashima, Evandra Strazza Rodrigues, Svetoslav Nanev Slavov, …
EPI_ISL_1445174	PRONTO SOCORRO MUNICIPAL DE TATUI	Instituto Butantan / Mendelics	Dimas Tadeu Covas, Sandra Coccuzzo Sampaio, Maria Carolina Elias, José Salvatore Leister Patané, Vincent Louis Viala, Antonio Jorge Martins, Ricardo Haddad, Claudia Renata dos Santos Barros, Elaine Cristina Marqueze, Raul Machado Neto, Debora Botequio Moretti, Bibiana Santos, João Paulo Kitajima, Erika Freitas, David Schlesinger, Simone Kashima, Evandra Strazza Rodrigues, Svetoslav Nanev Slavov, …
EPI_ISL_1445178, EPI_ISL_1445180	SECRETARIA MUNICIPAL DE SAUDE SOROCABA	Instituto Butantan / Mendelics	Dimas Tadeu Covas, Sandra Coccuzzo Sampaio, Maria Carolina Elias, José Salvatore Leister Patané, Vincent Louis Viala, Antonio Jorge Martins, Ricardo Haddad, Claudia Renata dos Santos Barros, Elaine Cristina Marqueze, Raul Machado Neto, Debora Botequio Moretti, Bibiana Santos, João Paulo Kitajima, Erika Freitas, David Schlesinger, Simone Kashima, Evandra Strazza Rodrigues, Svetoslav Nanev Slavov, …
EPI_ISL_1445181	HOSPITAL REGIONAL DE ITAPETININGA	Instituto Butantan / Mendelics	Dimas Tadeu Covas, Sandra Coccuzzo Sampaio, Maria Carolina Elias, José Salvatore Leister Patané, Vincent Louis Viala, Antonio Jorge Martins, Ricardo Haddad, Claudia Renata dos Santos Barros, Elaine Cristina Marqueze, Raul Machado Neto, Debora Botequio Moretti, Bibiana Santos, João Paulo Kitajima, Erika Freitas, David Schlesinger, Simone Kashima, Evandra Strazza Rodrigues, Svetoslav Nanev Slavov, …
EPI_ISL_1445182	SECRETARIA MUNICIPAL DE SAUDE SOROCABA	Instituto Butantan / Mendelics	Dimas Tadeu Covas, Sandra Coccuzzo Sampaio, Maria Carolina Elias, José Salvatore Leister Patané, Vincent Louis Viala, Antonio Jorge Martins, Ricardo Haddad, Claudia Renata dos Santos Barros, Elaine Cristina Marqueze, Raul Machado Neto, Debora Botequio Moretti, Bibiana Santos, João Paulo Kitajima, Erika Freitas, David Schlesinger, Simone Kashima, Evandra Strazza Rodrigues, Svetoslav Nanev Slavov, …
EPI_ISL_1445183	UNIDADE BASICA DE SAUDE DA FAMILIA BILAC	Instituto Butantan / Mendelics	Dimas Tadeu Covas, Sandra Coccuzzo Sampaio, Maria Carolina Elias, José Salvatore Leister Patané, Vincent Louis Viala, Antonio Jorge Martins, Ricardo Haddad, Claudia Renata dos Santos Barros, Elaine Cristina Marqueze, Raul Machado Neto, Debora Botequio Moretti, Bibiana Santos, João Paulo Kitajima, Erika Freitas, David Schlesinger, Simone Kashima, Evandra Strazza Rodrigues, Svetoslav Nanev Slavov, …
EPI_ISL_1445187	PRONTO ATENDIMENTO SAO JOSE	Instituto Butantan / Mendelics	Dimas Tadeu Covas, Sandra Coccuzzo Sampaio, Maria Carolina Elias, José Salvatore Leister Patané, Vincent Louis Viala, Antonio Jorge Martins, Ricardo Haddad, Claudia Renata dos Santos Barros, Elaine Cristina Marqueze, Raul Machado Neto, Debora Botequio Moretti, Bibiana Santos, João Paulo Kitajima, Erika Freitas, David Schlesinger, Simone Kashima, Evandra Strazza Rodrigues, Svetoslav Nanev Slavov, …
EPI_ISL_1445188, EPI_ISL_1445189, EPI_ISL_1445190, EPI_ISL_1445191, EPI_ISL_1445192	PRONTO ATENDIMENTO VILA PADRE ANCHIETA	Instituto Butantan / Mendelics	Dimas Tadeu Covas, Sandra Coccuzzo Sampaio, Maria Carolina Elias, José Salvatore Leister Patané, Vincent Louis Viala, Antonio Jorge Martins, Ricardo Haddad, Claudia Renata dos Santos Barros, Elaine Cristina Marqueze, Raul Machado Neto, Debora Botequio Moretti, Bibiana Santos, João Paulo Kitajima, Erika Freitas, David Schlesinger, Simone Kashima, Evandra Strazza Rodrigues, Svetoslav Nanev Slavov, …
EPI_ISL_1445193, EPI_ISL_1445194	PRONTO ATENDIMENTO SAO JOSE	Instituto Butantan / Mendelics	Dimas Tadeu Covas, Sandra Coccuzzo Sampaio, Maria Carolina Elias, José Salvatore Leister Patané, Vincent Louis Viala, Antonio Jorge Martins, Ricardo Haddad, Claudia Renata dos Santos Barros, Elaine Cristina Marqueze, Raul Machado Neto, Debora Botequio Moretti, Bibiana Santos, João Paulo Kitajima, Erika Freitas, David Schlesinger, Simone Kashima, Evandra Strazza Rodrigues, Svetoslav Nanev Slavov, …
EPI_ISL_1445196	UBS SAO JUDAS	Instituto Butantan / Mendelics	Dimas Tadeu Covas, Sandra Coccuzzo Sampaio, Maria Carolina Elias, José Salvatore Leister Patané, Vincent Louis Viala, Antonio Jorge Martins, Ricardo Haddad, Claudia Renata dos Santos Barros, Elaine Cristina Marqueze, Raul Machado Neto, Debora Botequio Moretti, Bibiana Santos, João Paulo Kitajima, Erika Freitas, David Schlesinger, Simone Kashima, Evandra Strazza Rodrigues, Svetoslav Nanev Slavov, …
EPI_ISL_1445198	UNIDADE MISTA DE TAIACU	Instituto Butantan / Mendelics	Dimas Tadeu Covas, Sandra Coccuzzo Sampaio, Maria Carolina Elias, José Salvatore Leister Patané, Vincent Louis Viala, Antonio Jorge Martins, Ricardo Haddad, Claudia Renata dos Santos Barros, Elaine Cristina Marqueze, Raul Machado Neto, Debora Botequio Moretti, Bibiana Santos, João Paulo Kitajima, Erika Freitas, David Schlesinger, Simone Kashima, Evandra Strazza Rodrigues, Svetoslav Nanev Slavov, …
EPI_ISL_1445200	HOSPITAL E MATERNIDADE NOSSA SENHORA DA AJUDA	Instituto Butantan / Mendelics	Dimas Tadeu Covas, Sandra Coccuzzo Sampaio, Maria Carolina Elias, José Salvatore Leister Patané, Vincent Louis Viala, Antonio Jorge Martins, Ricardo Haddad, Claudia Renata dos Santos Barros, Elaine Cristina Marqueze, Raul Machado Neto, Debora Botequio Moretti, Bibiana Santos, João Paulo Kitajima, Erika Freitas, David Schlesinger, Simone Kashima, Evandra Strazza Rodrigues, Svetoslav Nanev Slavov, …
EPI_ISL_1445202	USAFA MARACANA	Instituto Butantan / Mendelics	Dimas Tadeu Covas, Sandra Coccuzzo Sampaio, Maria Carolina Elias, José Salvatore Leister Patané, Vincent Louis Viala, Antonio Jorge Martins, Ricardo Haddad, Claudia Renata dos Santos Barros, Elaine Cristina Marqueze, Raul Machado Neto, Debora Botequio Moretti, Bibiana Santos, João Paulo Kitajima, Erika Freitas, David Schlesinger, Simone Kashima, Evandra Strazza Rodrigues, Svetoslav Nanev Slavov, …
EPI_ISL_1445203	USAFA GUILHERMINA	Instituto Butantan / Mendelics	Dimas Tadeu Covas, Sandra Coccuzzo Sampaio, Maria Carolina Elias, José Salvatore Leister Patané, Vincent Louis Viala, Antonio Jorge Martins, Ricardo Haddad, Claudia Renata dos Santos Barros, Elaine Cristina Marqueze, Raul Machado Neto, Debora Botequio Moretti, Bibiana Santos, João Paulo Kitajima, Erika Freitas, David Schlesinger, Simone Kashima, Evandra Strazza Rodrigues, Svetoslav Nanev Slavov, …
EPI_ISL_1445204	USAFA MARACANA	Instituto Butantan / Mendelics	Dimas Tadeu Covas, Sandra Coccuzzo Sampaio, Maria Carolina Elias, José Salvatore Leister Patané, Vincent Louis Viala, Antonio Jorge Martins, Ricardo Haddad, Claudia Renata dos Santos Barros, Elaine Cristina Marqueze, Raul Machado Neto, Debora Botequio Moretti, Bibiana Santos, João Paulo Kitajima, Erika Freitas, David Schlesinger, Simone Kashima, Evandra Strazza Rodrigues, Svetoslav Nanev Slavov, …
EPI_ISL_1445205	UBS FRANCISCA LIMA DE LIRA	Instituto Butantan / Mendelics	Dimas Tadeu Covas, Sandra Coccuzzo Sampaio, Maria Carolina Elias, José Salvatore Leister Patané, Vincent Louis Viala, Antonio Jorge Martins, Ricardo Haddad, Claudia Renata dos Santos Barros, Elaine Cristina Marqueze, Raul Machado Neto, Debora Botequio Moretti, Bibiana Santos, João Paulo Kitajima, Erika Freitas, David Schlesinger, Simone Kashima, Evandra Strazza Rodrigues, Svetoslav Nanev Slavov, …
EPI_ISL_1445206	UBS DARCY ALVES E ROBALINHO	Instituto Butantan / Mendelics	Dimas Tadeu Covas, Sandra Coccuzzo Sampaio, Maria Carolina Elias, José Salvatore Leister Patané, Vincent Louis Viala, Antonio Jorge Martins, Ricardo Haddad, Claudia Renata dos Santos Barros, Elaine Cristina Marqueze, Raul Machado Neto, Debora Botequio Moretti, Bibiana Santos, João Paulo Kitajima, Erika Freitas, David Schlesinger, Simone Kashima, Evandra Strazza Rodrigues, Svetoslav Nanev Slavov, …
EPI_ISL_1445207	PPA MARCIO VALDEVINO BATISTA	Instituto Butantan / Mendelics	Dimas Tadeu Covas, Sandra Coccuzzo Sampaio, Maria Carolina Elias, José Salvatore Leister Patané, Vincent Louis Viala, Antonio Jorge Martins, Ricardo Haddad, Claudia Renata dos Santos Barros, Elaine Cristina Marqueze, Raul Machado Neto, Debora Botequio Moretti, Bibiana Santos, João Paulo Kitajima, Erika Freitas, David Schlesinger, Simone Kashima, Evandra Strazza Rodrigues, Svetoslav Nanev Slavov, …
EPI_ISL_1445209	UBS OTACILIO FIRMINO LOPES	Instituto Butantan / Mendelics	Dimas Tadeu Covas, Sandra Coccuzzo Sampaio, Maria Carolina Elias, José Salvatore Leister Patané, Vincent Louis Viala, Antonio Jorge Martins, Ricardo Haddad, Claudia Renata dos Santos Barros, Elaine Cristina Marqueze, Raul Machado Neto, Debora Botequio Moretti, Bibiana Santos, João Paulo Kitajima, Erika Freitas, David Schlesinger, Simone Kashima, Evandra Strazza Rodrigues, Svetoslav Nanev Slavov, …
EPI_ISL_1445210, EPI_ISL_1445211	UBS JOSE SABINO FERREIRA	Instituto Butantan / Mendelics	Dimas Tadeu Covas, Sandra Coccuzzo Sampaio, Maria Carolina Elias, José Salvatore Leister Patané, Vincent Louis Viala, Antonio Jorge Martins, Ricardo Haddad, Claudia Renata dos Santos Barros, Elaine Cristina Marqueze, Raul Machado Neto, Debora Botequio Moretti, Bibiana Santos, João Paulo Kitajima, Erika Freitas, David Schlesinger, Simone Kashima, Evandra Strazza Rodrigues, Svetoslav Nanev Slavov, …
EPI_ISL_1445212	UBS IRMA AGUEDA MARIA JAIME	Instituto Butantan / Mendelics	Dimas Tadeu Covas, Sandra Coccuzzo Sampaio, Maria Carolina Elias, José Salvatore Leister Patané, Vincent Louis Viala, Antonio Jorge Martins, Ricardo Haddad, Claudia Renata dos Santos Barros, Elaine Cristina Marqueze, Raul Machado Neto, Debora Botequio Moretti, Bibiana Santos, João Paulo Kitajima, Erika Freitas, David Schlesinger, Simone Kashima, Evandra Strazza Rodrigues, Svetoslav Nanev Slavov, …
EPI_ISL_1445213	UBS OTACILIO FIRMINO LOPES	Instituto Butantan / Mendelics	Dimas Tadeu Covas, Sandra Coccuzzo Sampaio, Maria Carolina Elias, José Salvatore Leister Patané, Vincent Louis Viala, Antonio Jorge Martins, Ricardo Haddad, Claudia Renata dos Santos Barros, Elaine Cristina Marqueze, Raul Machado Neto, Debora Botequio Moretti, Bibiana Santos, João Paulo Kitajima, Erika Freitas, David Schlesinger, Simone Kashima, Evandra Strazza Rodrigues, Svetoslav Nanev Slavov, …
EPI_ISL_1445214	UBS JOSE HILARIO DOS SANTOS	Instituto Butantan / Mendelics	Dimas Tadeu Covas, Sandra Coccuzzo Sampaio, Maria Carolina Elias, José Salvatore Leister Patané, Vincent Louis Viala, Antonio Jorge Martins, Ricardo Haddad, Claudia Renata dos Santos Barros, Elaine Cristina Marqueze, Raul Machado Neto, Debora Botequio Moretti, Bibiana Santos, João Paulo Kitajima, Erika Freitas, David Schlesinger, Simone Kashima, Evandra Strazza Rodrigues, Svetoslav Nanev Slavov, …
EPI_ISL_1445215, EPI_ISL_1445216	UBS HELENA MARREY	Instituto Butantan / Mendelics	Dimas Tadeu Covas, Sandra Coccuzzo Sampaio, Maria Carolina Elias, José Salvatore Leister Patané, Vincent Louis Viala, Antonio Jorge Martins, Ricardo Haddad, Claudia Renata dos Santos Barros, Elaine Cristina Marqueze, Raul Machado Neto, Debora Botequio Moretti, Bibiana Santos, João Paulo Kitajima, Erika Freitas, David Schlesinger, Simone Kashima, Evandra Strazza Rodrigues, Svetoslav Nanev Slavov, …
EPI_ISL_1445217	UBS EMILIA COSME CERQUEIRA	Instituto Butantan / Mendelics	Dimas Tadeu Covas, Sandra Coccuzzo Sampaio, Maria Carolina Elias, José Salvatore Leister Patané, Vincent Louis Viala, Antonio Jorge Martins, Ricardo Haddad, Claudia Renata dos Santos Barros, Elaine Cristina Marqueze, Raul Machado Neto, Debora Botequio Moretti, Bibiana Santos, João Paulo Kitajima, Erika Freitas, David Schlesinger, Simone Kashima, Evandra Strazza Rodrigues, Svetoslav Nanev Slavov, …
EPI_ISL_1445218	UBS SYLVIO JOAO L DE LUCIA	Instituto Butantan / Mendelics	Dimas Tadeu Covas, Sandra Coccuzzo Sampaio, Maria Carolina Elias, José Salvatore Leister Patané, Vincent Louis Viala, Antonio Jorge Martins, Ricardo Haddad, Claudia Renata dos Santos Barros, Elaine Cristina Marqueze, Raul Machado Neto, Debora Botequio Moretti, Bibiana Santos, João Paulo Kitajima, Erika Freitas, David Schlesinger, Simone Kashima, Evandra Strazza Rodrigues, Svetoslav Nanev Slavo…
EPI_ISL_1445219, EPI_ISL_1445220	UBS EMILIA COSME CERQUEIRA	Instituto Butantan / Mendelics	Dimas Tadeu Covas, Sandra Coccuzzo Sampaio, Maria Carolina Elias, José Salvatore Leister Patané, Vincent Louis Viala, Antonio Jorge Martins, Ricardo Haddad, Claudia Renata dos Santos Barros, Elaine Cristina Marqueze, Raul Machado Neto, Debora Botequio Moretti, Bibiana Santos, João Paulo Kitajima, Erika Freitas, David Schlesinger, Simone Kashima, Evandra Strazza Rodrigues, Svetoslav Nanev Slavo…
EPI_ISL_1445221, EPI_ISL_1445223	UBS HELENA MARREY	Instituto Butantan / Mendelics	Dimas Tadeu Covas, Sandra Coccuzzo Sampaio, Maria Carolina Elias, José Salvatore Leister Patané, Vincent Louis Viala, Antonio Jorge Martins, Ricardo Haddad, Claudia Renata dos Santos Barros, Elaine Cristina Marqueze, Raul Machado Neto, Debora Botequio Moretti, Bibiana Santos, João Paulo Kitajima, Erika Freitas, David Schlesinger, Simone Kashima, Evandra Strazza Rodrigues, Svetoslav Nanev Slavo…
EPI_ISL_1445224	PPA FENELON GUEDES PEREIRA	Instituto Butantan / Mendelics	Dimas Tadeu Covas, Sandra Coccuzzo Sampaio, Maria Carolina Elias, José Salvatore Leister Patané, Vincent Louis Viala, Antonio Jorge Martins, Ricardo Haddad, Claudia Renata dos Santos Barros, Elaine Cristina Marqueze, Raul Machado Neto, Debora Botequio Moretti, Bibiana Santos, João Paulo Kitajima, Erika Freitas, David Schlesinger, Simone Kashima, Evandra Strazza Rodrigues, Svetoslav Nanev Slavo…
EPI_ISL_1445225	PRONTO SOCORRO DR ANTONIO FLAVIO FRANCA	Instituto Butantan / Mendelics	Dimas Tadeu Covas, Sandra Coccuzzo Sampaio, Maria Carolina Elias, José Salvatore Leister Patané, Vincent Louis Viala, Antonio Jorge Martins, Ricardo Haddad, Claudia Renata dos Santos Barros, Elaine Cristina Marqueze, Raul Machado Neto, Debora Botequio Moretti, Bibiana Santos, João Paulo Kitajima, Erika Freitas, David Schlesinger, Simone Kashima, Evandra Strazza Rodrigues, Svetoslav Nanev Slavo…
EPI_ISL_1445226	UBS SYLVIO JOAO L DE LUCIA	Instituto Butantan / Mendelics	Dimas Tadeu Covas, Sandra Coccuzzo Sampaio, Maria Carolina Elias, José Salvatore Leister Patané, Vincent Louis Viala, Antonio Jorge Martins, Ricardo Haddad, Claudia Renata dos Santos Barros, Elaine Cristina Marqueze, Raul Machado Neto, Debora Botequio Moretti, Bibiana Santos, João Paulo Kitajima, Erika Freitas, David Schlesinger, Simone Kashima, Evandra Strazza Rodrigues, Svetoslav Nanev Slavo…
EPI_ISL_1445227	UBS EMILIA COSME CERQUEIRA	Instituto Butantan / Mendelics	Dimas Tadeu Covas, Sandra Coccuzzo Sampaio, Maria Carolina Elias, José Salvatore Leister Patané, Vincent Louis Viala, Antonio Jorge Martins, Ricardo Haddad, Claudia Renata dos Santos Barros, Elaine Cristina Marqueze, Raul Machado Neto, Debora Botequio Moretti, Bibiana Santos, João Paulo Kitajima, Erika Freitas, David Schlesinger, Simone Kashima, Evandra Strazza Rodrigues, Svetoslav Nanev Slavo…
EPI_ISL_1445228	UBS IRMA AGUEDA MARIA JAIME	Instituto Butantan / Mendelics	Dimas Tadeu Covas, Sandra Coccuzzo Sampaio, Maria Carolina Elias, José Salvatore Leister Patané, Vincent Louis Viala, Antonio Jorge Martins, Ricardo Haddad, Claudia Renata dos Santos Barros, Elaine Cristina Marqueze, Raul Machado Neto, Debora Botequio Moretti, Bibiana Santos, João Paulo Kitajima, Erika Freitas, David Schlesinger, Simone Kashima, Evandra Strazza Rodrigues, Svetoslav Nanev Slavo…
EPI_ISL_1445230, EPI_ISL_1445231, EPI_ISL_1445233, EPI_ISL_1445234, EPI_ISL_1445236, EPI_ISL_1445237	VIGILANCIA EPIDEMIOLOGICA	Instituto Butantan / Mendelics	Dimas Tadeu Covas, Sandra Coccuzzo Sampaio, Maria Carolina Elias, José Salvatore Leister Patané, Vincent Louis Viala, Antonio Jorge Martins, Ricardo Haddad, Claudia Renata dos Santos Barros, Elaine Cristina Marqueze, Raul Machado Neto, Debora Botequio Moretti, Bibiana Santos, João Paulo Kitajima, Erika Freitas, David Schlesinger, Simone Kashima, Evandra Strazza Rodrigues, Svetoslav Nanev Slavo…
EPI_ISL_1445238, EPI_ISL_1445239, EPI_ISL_1445240, EPI_ISL_1445246, EPI_ISL_1445247	SECAO CENTRO DE DIAGNOSTICO SECEDI	Instituto Butantan / Mendelics	Dimas Tadeu Covas, Sandra Coccuzzo Sampaio, Maria Carolina Elias, José Salvatore Leister Patané, Vincent Louis Viala, Antonio Jorge Martins, Ricardo Haddad, Claudia Renata dos Santos Barros, Elaine Cristina Marqueze, Raul Machado Neto, Debora Botequio Moretti, Bibiana Santos, João Paulo Kitajima, Erika Freitas, David Schlesinger, Simone Kashima, Evandra Strazza Rodrigues, Svetoslav Nanev Slavo…
EPI_ISL_1445250, EPI_ISL_1445254, EPI_ISL_1445255, EPI_ISL_1445257, EPI_ISL_1445258, EPI_ISL_1445259, EPI_ISL_1445260, EPI_ISL_1445261, EPI_ISL_1445263	VIGILANCIA EPIDEMIOLOGICA	Instituto Butantan / Mendelics	Dimas Tadeu Covas, Sandra Coccuzzo Sampaio, Maria Carolina Elias, José Salvatore Leister Patané, Vincent Louis Viala, Antonio Jorge Martins, Ricardo Haddad, Claudia Renata dos Santos Barros, Elaine Cristina Marqueze, Raul Machado Neto, Debora Botequio Moretti, Bibiana Santos, João Paulo Kitajima, Erika Freitas, David Schlesinger, Simone Kashima, Evandra Strazza Rodrigues, Svetoslav Nanev Slavo…
EPI_ISL_1445264	AMBULATORIO MEDICO DE ESPECIALIDADES DE PERUIBE	Instituto Butantan / Mendelics	Dimas Tadeu Covas, Sandra Coccuzzo Sampaio, Maria Carolina Elias, José Salvatore Leister Patané, Vincent Louis Viala, Antonio Jorge Martins, Ricardo Haddad, Claudia Renata dos Santos Barros, Elaine Cristina Marqueze, Raul Machado Neto, Debora Botequio Moretti, Bibiana Santos, João Paulo Kitajima, Erika Freitas, David Schlesinger, Simone Kashima, Evandra Strazza Rodrigues, Svetoslav Nanev Slavo…
EPI_ISL_1445265	VIGILANCIA EPIDEMIOLOGICA	Instituto Butantan / Mendelics	Dimas Tadeu Covas, Sandra Coccuzzo Sampaio, Maria Carolina Elias, José Salvatore Leister Patané, Vincent Louis Viala, Antonio Jorge Martins, Ricardo Haddad, Claudia Renata dos Santos Barros, Elaine Cristina Marqueze, Raul Machado Neto, Debora Botequio Moretti, Bibiana Santos, João Paulo Kitajima, Erika Freitas, David Schlesinger, Simone Kashima, Evandra Strazza Rodrigues, Svetoslav Nanev Slavo…
EPI_ISL_1445266, EPI_ISL_1445267	AMBULATORIO MEDICO DE ESPECIALIDADES DE PERUIBE	Instituto Butantan / Mendelics	Dimas Tadeu Covas, Sandra Coccuzzo Sampaio, Maria Carolina Elias, José Salvatore Leister Patané, Vincent Louis Viala, Antonio Jorge Martins, Ricardo Haddad, Claudia Renata dos Santos Barros, Elaine Cristina Marqueze, Raul Machado Neto, Debora Botequio Moretti, Bibiana Santos, João Paulo Kitajima, Erika Freitas, David Schlesinger, Simone Kashima, Evandra Strazza Rodrigues, Svetoslav Nanev Slavo…
EPI_ISL_1445268	VIGILANCIA EPIDEMIOLOGICA	Instituto Butantan / Mendelics	Dimas Tadeu Covas, Sandra Coccuzzo Sampaio, Maria Carolina Elias, José Salvatore Leister Patané, Vincent Louis Viala, Antonio Jorge Martins, Ricardo Haddad, Claudia Renata dos Santos Barros, Elaine Cristina Marqueze, Raul Machado Neto, Debora Botequio Moretti, Bibiana Santos, João Paulo Kitajima, Erika Freitas, David Schlesinger, Simone Kashima, Evandra Strazza Rodrigues, Svetoslav Nanev Slavo…
EPI_ISL_1445269	SERV DE VIG SANITARIA EPIDEMIO E CTRL DE ZOONOZES GUARUJA	Instituto Butantan / Mendelics	Dimas Tadeu Covas, Sandra Coccuzzo Sampaio, Maria Carolina Elias, José Salvatore Leister Patané, Vincent Louis Viala, Antonio Jorge Martins, Ricardo Haddad, Claudia Renata dos Santos Barros, Elaine Cristina Marqueze, Raul Machado Neto, Debora Botequio Moretti, Bibiana Santos, João Paulo Kitajima, Erika Freitas, David Schlesinger, Simone Kashima, Evandra Strazza Rodrigues, Svetoslav Nanev Slavo…
EPI_ISL_1445271	VIGILANCIA EPIDEMIOLOGICA	Instituto Butantan / Mendelics	Dimas Tadeu Covas, Sandra Coccuzzo Sampaio, Maria Carolina Elias, José Salvatore Leister Patané, Vincent Louis Viala, Antonio Jorge Martins, Ricardo Haddad, Claudia Renata dos Santos Barros, Elaine Cristina Marqueze, Raul Machado Neto, Debora Botequio Moretti, Bibiana Santos, João Paulo Kitajima, Erika Freitas, David Schlesinger, Simone Kashima, Evandra Strazza Rodrigues, Svetoslav Nanev Slavo…
EPI_ISL_1445274	AMBULATORIO MEDICO DE ESPECIALIDADES DE PERUIBE	Instituto Butantan / Mendelics	Dimas Tadeu Covas, Sandra Coccuzzo Sampaio, Maria Carolina Elias, José Salvatore Leister Patané, Vincent Louis Viala, Antonio Jorge Martins, Ricardo Haddad, Claudia Renata dos Santos Barros, Elaine Cristina Marqueze, Raul Machado Neto, Debora Botequio Moretti, Bibiana Santos, João Paulo Kitajima, Erika Freitas, David Schlesinger, Simone Kashima, Evandra Strazza Rodrigues, Svetoslav Nanev Slavo…
EPI_ISL_1464627, EPI_ISL_1464628, EPI_ISL_1464630, EPI_ISL_1464631, EPI_ISL_1464632, EPI_ISL_1464633, EPI_ISL_1464634, EPI_ISL_1464635, EPI_ISL_1464636, EPI_ISL_1464637, EPI_ISL_1464638, EPI_ISL_1464639, EPI_ISL_1464640, EPI_ISL_1464641, EPI_ISL_1464642, EPI_ISL_1464643, EPI_ISL_1464644, EPI_ISL_1464645, EPI_ISL_1464646, EPI_ISL_1464647, EPI_ISL_1464648, EPI_ISL_1464649, EPI_ISL_1464650, EPI_ISL_…	Laboratório de Virologia - UNIFESP	Laboratory of Respiratory Viruses and Measles, Oswaldo Cruz Institute, FIOCRUZ	Paola Resende, Nancy Belei, Luciana Appolinario, Fernando Motta, Anna Carolina Paixao, Ana Carolina Mendonca, Alice Sampaio Rocha, Renata, Serrano Lopes, Marilda Siqueira on behalf of the Fiocruz COVID-19 Genomic Surveillance Network
EPI_ISL_1465188, EPI_ISL_1465189, EPI_ISL_1465191, EPI_ISL_1465192, EPI_ISL_1465194, EPI_ISL_1465195, EPI_ISL_1465196, EPI_ISL_1465198, EPI_ISL_1465199, EPI_ISL_1465201, EPI_ISL_1465202, EPI_ISL_1465203, EPI_ISL_1465205, EPI_ISL_1465206, EPI_ISL_1465208, EPI_ISL_1465209, EPI_ISL_1465210, EPI_ISL_1465212, EPI_ISL_1465213, EPI_ISL_1465215, EPI_ISL_1465216, EPI_ISL_1465217, EPI_ISL_1465219, EPI_ISL_…	Laboratorio Central de Saude Publica do Estado do Maranhao	Laboratory of Respiratory Viruses and Measles, Oswaldo Cruz Institute, FIOCRUZ	Paola Resende, Nancy Belei, Luciana Appolinario, Fernando Motta, Anna Carolina Paixao, Ana Carolina Mendonca, Alice Sampaio Rocha, Renata, Serrano Lopes, Marilda Siqueira on behalf of the Fiocruz COVID-19 Genomic Surveillance Network
EPI_ISL_1468413, EPI_ISL_1468414, EPI_ISL_1468415	LACEN do Estado de Goias	Instituto Adolfo Lutz, Interdiciplinary Procedures Center, Strategic Laboratory	Claudio Tavares Sacchi, Claudia Regina Gonçalves, Erica Valessa Ramos Gomes, Karoline Rodrigues Campos, Caio Vinicius Dias Lopes
EPI_ISL_1468416	Secretaria Municipal de Saude de Andradina	Instituto Adolfo Lutz, Interdiciplinary Procedures Center, Strategic Laboratory	Claudio Tavares Sacchi, Claudia Regina Gonçalves, Erica Valessa Ramos Gomes, Karoline Rodrigues Campos, Caio Vinicius Dias Lopes
EPI_ISL_1468417	Santa Casa de Aracatuba Hospital Sagrado Coracao de Jesus	Instituto Adolfo Lutz, Interdiciplinary Procedures Center, Strategic Laboratory	Claudio Tavares Sacchi, Claudia Regina Gonçalves, Erica Valessa Ramos Gomes, Karoline Rodrigues Campos, Caio Vinicius Dias Lopes
EPI_ISL_1468418	Secretaria Municipal de Saude de Birigui	Instituto Adolfo Lutz, Interdiciplinary Procedures Center, Strategic Laboratory	Claudio Tavares Sacchi, Claudia Regina Gonçalves, Erica Valessa Ramos Gomes, Karoline Rodrigues Campos, Caio Vinicius Dias Lopes
EPI_ISL_1468419	Santa Casa de Aracatuba Hospital Sagrado Coracao de Jesus	Instituto Adolfo Lutz, Interdiciplinary Procedures Center, Strategic Laboratory	Claudio Tavares Sacchi, Claudia Regina Gonçalves, Erica Valessa Ramos Gomes, Karoline Rodrigues Campos, Caio Vinicius Dias Lopes
EPI_ISL_1468420, EPI_ISL_1468421	Santa Casa de Birigui	Instituto Adolfo Lutz, Interdiciplinary Procedures Center, Strategic Laboratory	Claudio Tavares Sacchi, Claudia Regina Gonçalves, Erica Valessa Ramos Gomes, Karoline Rodrigues Campos, Caio Vinicius Dias Lopes
EPI_ISL_1468422, EPI_ISL_1468423	Penitenciaria Compacta de Avanhandava	Instituto Adolfo Lutz, Interdiciplinary Procedures Center, Strategic Laboratory	Claudio Tavares Sacchi, Claudia Regina Gonçalves, Erica Valessa Ramos Gomes, Karoline Rodrigues Campos, Caio Vinicius Dias Lopes
EPI_ISL_1468424	Santa Casa de Aracatuba Hospital Sagrado Coracao de Jesus	Instituto Adolfo Lutz, Interdiciplinary Procedures Center, Strategic Laboratory	Claudio Tavares Sacchi, Claudia Regina Gonçalves, Erica Valessa Ramos Gomes, Karoline Rodrigues Campos, Caio Vinicius Dias Lopes
EPI_ISL_1468425	Santa Casa de Birigui	Instituto Adolfo Lutz, Interdiciplinary Procedures Center, Strategic Laboratory	Claudio Tavares Sacchi, Claudia Regina Gonçalves, Erica Valessa Ramos Gomes, Karoline Rodrigues Campos, Caio Vinicius Dias Lopes
EPI_ISL_1468426, EPI_ISL_1468427	Centro de Saude II Matao	Instituto Adolfo Lutz, Interdiciplinary Procedures Center, Strategic Laboratory	Claudio Tavares Sacchi, Claudia Regina Gonçalves, Erica Valessa Ramos Gomes, Karoline Rodrigues Campos, Caio Vinicius Dias Lopes
EPI_ISL_1468428	SAE Servico de Atendimento Especializado	Instituto Adolfo Lutz, Interdiciplinary Procedures Center, Strategic Laboratory	Claudio Tavares Sacchi, Claudia Regina Gonçalves, Erica Valessa Ramos Gomes, Karoline Rodrigues Campos, Caio Vinicius Dias Lopes
EPI_ISL_1468429, EPI_ISL_1468430	Centro de Saude II Matao	Instituto Adolfo Lutz, Interdiciplinary Procedures Center, Strategic Laboratory	Claudio Tavares Sacchi, Claudia Regina Gonçalves, Erica Valessa Ramos Gomes, Karoline Rodrigues Campos, Caio Vinicius Dias Lopes
EPI_ISL_1470421, EPI_ISL_1470429, EPI_ISL_1470430, EPI_ISL_1470436, EPI_ISL_1470437, EPI_ISL_1470439, EPI_ISL_1470440, EPI_ISL_1470442, EPI_ISL_1470451, EPI_ISL_1470452, EPI_ISL_1470454, EPI_ISL_1470456, EPI_ISL_1470457, EPI_ISL_1470463, EPI_ISL_1470465, EPI_ISL_1470477, EPI_ISL_1470478, EPI_ISL_1470491, EPI_ISL_1470497, EPI_ISL_1470501, EPI_ISL_1470506, EPI_ISL_1470508, EPI_ISL_1470517, EPI_ISL_…	Genetica Molecular and Subdepartamento de Virologia ISP Chile	Instituto de Salud Publica de Chile	Javier Tognarelli, Karen Orostica, Barbara Parra, Loredana Arata, Jaime Lagos, Gisselle Barra, Patricia Bustos, Rodrigo Fasce, Andres Castillo, Jorge Fernandez
EPI_ISL_1493573, EPI_ISL_1493574, EPI_ISL_1493575, EPI_ISL_1493576, EPI_ISL_1493577	LACEN do Estado de Goias	Instituto Adolfo Lutz, Interdiciplinary Procedures Center, Strategic Laboratory	Claudio Tavares Sacchi, Claudia Regina Gonçalves, Erica Valessa Ramos Gomes, Karoline Rodrigues Campos, Caio Vinicius Dias Lopes
EPI_ISL_1493578, EPI_ISL_1493579	LACEN do Estado de Rondonia	Instituto Adolfo Lutz, Interdiciplinary Procedures Center, Strategic Laboratory	Claudio Tavares Sacchi, Claudia Regina Gonçalves, Erica Valessa Ramos Gomes, Karoline Rodrigues Campos, Caio Vinicius Dias Lopes
EPI_ISL_1493580	CS II Dr Miguel Vitaliano Orlandia	Instituto Adolfo Lutz, Interdiciplinary Procedures Center, Strategic Laboratory	Claudio Tavares Sacchi, Claudia Regina Gonçalves, Erica Valessa Ramos Gomes, Karoline Rodrigues Campos, Caio Vinicius Dias Lopes
EPI_ISL_1493581	Sae servico de Atendimento Especializado	Instituto Adolfo Lutz, Interdiciplinary Procedures Center, Strategic Laboratory	Claudio Tavares Sacchi, Claudia Regina Gonçalves, Erica Valessa Ramos Gomes, Karoline Rodrigues Campos, Caio Vinicius Dias Lopes
EPI_ISL_1493582	CS II Dr Miguel Vitaliano Orlandia	Instituto Adolfo Lutz, Interdiciplinary Procedures Center, Strategic Laboratory	Claudio Tavares Sacchi, Claudia Regina Gonçalves, Erica Valessa Ramos Gomes, Karoline Rodrigues Campos, Caio Vinicius Dias Lopes
EPI_ISL_1494923	CS II Dr Jose Ferreira Telles	Instituto Adolfo Lutz, Interdiciplinary Procedures Center, Strategic Laboratory	Claudio Tavares Sacchi, Claudia Regina Gonçalves, Erica Valessa Ramos Gomes, Karoline Rodrigues Campos, Caio Vinicius Dias Lopes
EPI_ISL_1494924	LACEN do Estado de Rondonia	Instituto Adolfo Lutz, Interdiciplinary Procedures Center, Strategic Laboratory	Claudio Tavares Sacchi, Claudia Regina Gonçalves, Erica Valessa Ramos Gomes, Karoline Rodrigues Campos, Caio Vinicius Dias Lopes
EPI_ISL_1494977, EPI_ISL_1494986, EPI_ISL_1494989, EPI_ISL_1494994, EPI_ISL_1494998, EPI_ISL_1495005, EPI_ISL_1495010, EPI_ISL_1495011, EPI_ISL_1495014, EPI_ISL_1495015, EPI_ISL_1495016, EPI_ISL_1495019, EPI_ISL_1495020, EPI_ISL_1495021, EPI_ISL_1495022, EPI_ISL_1495023, EPI_ISL_1495024, EPI_ISL_1495025, EPI_ISL_1495026, EPI_ISL_1495031, EPI_ISL_1495035, EPI_ISL_1495038	Laboratório de Biologia Integrativa	Laboratório de Biologia Integrativa	Filipe Romero Rebello Moreira, Diego Menezes Bonfim, Victor Emmanuel Viana Geddes, Danielle Alves Gomes Zauli, Joice do Prado Silva, Aline Brito de Lima, Frederico Scott Varella Malta, Alessandro Clayton de Souza Ferreira, Victor Cavalcanti Pardini, Daniel Costa Queiroz, Rafael Marques de Souza, Lucyene Miguita Luiz, Paula Luize Camargos Fonseca, Rennan Garcias Moreira, Nuno Rodrigues Faria, Caro…
EPI_ISL_1498380	Associação Fundo de Incentivo à Pesquisa (AFIP).	Associação Fundo de Incentivo à Pesquisa (AFIP).	Priscila Farias Tempaku, Juliana Nogueira Martins Rodrigues, Erika Rodrigues de Oliveira, Debora R. Ramadan, Soraya Sgambatti de Andrade, Sergio Tufik.
EPI_ISL_1498916	Associação Fundo de Incentivo à Pesquisa (AFIP).	Associação Fundo de Incentivo à Pesquisa (AFIP).	Priscila Farias Tempaku, Juliana Nogueira Martins Rodrigues, Erika Rodrigues de Oliveira, Debora R. Ramadan, Soraya Sgambatti de Andrade, Sergio Tufik.
EPI_ISL_1498917	Hospital Estadual de Mirandopolis	Instituto Adolfo Lutz, Interdiciplinary Procedures Center, Strategic Laboratory	Claudio Tavares Sacchi, Claudia Regina Gonçalves, Erica Valessa Ramos Gomes, Karoline Rodrigues Campos, Caio Vinicius Dias Lopes
EPI_ISL_1499105	Associação Fundo de Incentivo à Pesquisa (AFIP)	Associação Fundo de Incentivo à Pesquisa (AFIP)	Priscila Farias Tempaku, Juliana Nogueira Martins Rodrigues, Erika Rodrigues de Oliveira, Debora R. Ramadan, Soraya Sgambatti de Andrade, Sergio Tufik.
EPI_ISL_1509639	UBS de Auriflama	Instituto Adolfo Lutz, Interdiciplinary Procedures Center, Strategic Laboratory	Claudio Tavares Sacchi, Claudia Regina Gonçalves, Erica Valessa Ramos Gomes, Karoline Rodrigues Campos, Caio Vinicius Dias Lopes, Leonardo Jose , Tadeu de Araujo
EPI_ISL_1509720	UBS de Auriflama	Instituto Adolfo Lutz, Interdiciplinary Procedures Center, Strategic Laboratory	Claudio Tavares Sacchi, Claudia Regina Gonçalves, Erica Valessa Ramos Gomes, Karoline Rodrigues Campos, Caio Vinicius Dias Lopes
EPI_ISL_1511643	Genomic and molecular Biology Group, A.C.Camargo Cancer Center	Laboratory of Bioinformatics and Computational Biology, A.C.Camargo Cancer Center	Giovana Torrezan, Dirce Carraro, Israel Tojal, Alexandre Defelicibus
EPI_ISL_1520108, EPI_ISL_1520109	LACEN do Estado de Rondonia	Instituto Adolfo Lutz, Interdiciplinary Procedures Center,	Claudio Tavares Sacchi, Claudia Regina Gonçalves, Erica Valessa Ramos Gomes, Karoline Rodrigues Campos, Caio Vinicius Dias Lopes
EPI_ISL_1520123	Centro de Saude II Dr Jose de Felipe Espito Santo do Pinhal SP	Instituto Adolfo Lutz, Interdiciplinary Procedures Center, Strategic Laboratory	Claudio Tavares Sacchi, Claudia Regina Gonçalves, Erica Valessa Ramos Gomes, Karoline Rodrigues Campos, Caio Vinicius Dias Lopes
EPI_ISL_1520129, EPI_ISL_1520130, EPI_ISL_1520131, EPI_ISL_1520136	Centro de Saude II Dr Jose Paione Mococa	Instituto Adolfo Lutz, Interdiciplinary Procedures Center, Strategic Laboratory	Claudio Tavares Sacchi, Claudia Regina Gonçalves, Erica Valessa Ramos Gomes, Karoline Rodrigues Campos, Caio Vinicius Dias Lopes
EPI_ISL_1521321, EPI_ISL_1521322, EPI_ISL_1521323, EPI_ISL_1521324, EPI_ISL_1521325, EPI_ISL_1521326, EPI_ISL_1521327, EPI_ISL_1521328	Dutch COVID-19 response team	National Institute for Public Health and the Environment (RIVM)	Adam Meijer, Harry Vennema, Dirk Eggink, Jeroen Cremer, Sharon van den Brink, Bas van der Veer, AnneMarie van den Brandt, Lisa Wijsman, Kim Freriks, Ryanne Jaarsma, Euníce Then, Jolienke Hardeman, Lynn Aarts, Sanne Bos, Melissa van Tuil, Robert Kohl, Linda van de Nes, Sjoerd Kuiling, James Groot, Florian Zwagemaker, Dennis Schmitz, Annelies Kroneman, Karim Hajji, Chantal Reusken, on behalf of th…
EPI_ISL_1533609	Laboratorio de Ecologia de Doencas Transmissiveis na Amazonia, Instituto Leonidas e Maria Deane - Fiocruz Amazonia	Laboratorio de Ecologia de Doencas Transmissiveis na Amazonia, Instituto Leonidas e Maria Deane - Fiocruz Amazonia	Valdinete Nascimento, Victor Souza, André Corado, Fernanda Nascimento, George Silva, Ágatha Costa, Debora Duarte, Karina Pessoa, Matilde Mejía, Luciana Gonçalves, Maria Júlia Brandão, Michele Jesus, Felipe Naveca
EPI_ISL_1533689, EPI_ISL_1533690	Centro de Saude II Dr. Jose Paione Mococa	Instituto Adolfo Lutz, Interdiciplinary Procedures Center, Strategic Laboratory	Claudio Tavares Sacchi, Claudia Regina Gonçalves, Erica Valessa Ramos Gomes, Karoline Rodrigues Campos, Caio Vinicius Dias Lopes, Leonardo Jose Tadeu de Araujo
EPI_ISL_1533695	Hospital Municipal Dr Mario Gatti	Instituto Adolfo Lutz, Interdiciplinary Procedures Center, Strategic Laboratory	Claudio Tavares Sacchi, Claudia Regina Gonçalves, Erica Valessa Ramos Gomes, Karoline Rodrigues Campos, Caio Vinicius Dias Lopes, Leonardo Jose Tadeu de Araujo
EPI_ISL_1533699	Hospital Municipal de Pedreira Hospital das Clinicas Luzia de Pinho Melo	Instituto Adolfo Lutz, Interdiciplinary Procedures Center, Strategic Laboratory	Claudio Tavares Sacchi, Claudia Regina Gonçalves, Erica Valessa Ramos Gomes, Karoline Rodrigues Campos, Caio Vinicius Dias Lopes, Leonardo Jose Tadeu de Araujo
EPI_ISL_1533701	Hospital Estadual de Vila Alpina Org Social Seconci Sao Paulo	Instituto Adolfo Lutz, Interdiciplinary Procedures Center, Strategic Laboratory	Claudio Tavares Sacchi, Claudia Regina Gonçalves, Erica Valessa Ramos Gomes, Karoline Rodrigues Campos, Caio Vinicius Dias Lopes, Leonardo Jose Tadeu de Araujo
EPI_ISL_1533702	Hospital Universitario da USP Sao Paulo	Instituto Adolfo Lutz, Interdiciplinary Procedures Center, Strategic Laboratory	Claudio Tavares Sacchi, Claudia Regina Gonçalves, Erica Valessa Ramos Gomes, Karoline Rodrigues Campos, Caio Vinicius Dias Lopes, Leonardo Jose Tadeu de Araujo
EPI_ISL_1533703	Pronto Atendimento Sao Jose	Instituto Adolfo Lutz, Interdiciplinary Procedures Center, Strategic Laboratory	Claudio Tavares Sacchi, Claudia Regina Gonçalves, Erica Valessa Ramos Gomes, Karoline Rodrigues Campos, Caio Vinicius Dias Lopes, Leonardo Jose Tadeu de Araujo
EPI_ISL_1533704	Santa Casa de Atibaia Pro Saude	Instituto Adolfo Lutz, Interdiciplinary Procedures Center, Strategic Laboratory	Claudio Tavares Sacchi, Claudia Regina Gonçalves, Erica Valessa Ramos Gomes, Karoline Rodrigues Campos, Caio Vinicius Dias Lopes, Leonardo Jose Tadeu de Araujo
EPI_ISL_1533706	PS Mun Santana Lauro Ribas Braga		Claudio Tavares Sacchi, Claudia Regina Gonçalves, Erica Valessa Ramos Gomes, Karoline Rodrigues Campos, Caio Vinicius Dias Lopes, Leonardo Jose Tadeu de Araujo
EPI_ISL_1533707	Hosp Mun Planalto Waldomiro de Paula Hospital Estadual de Vila Alpina Org Social Seconci Sao	Instituto Adolfo Lutz, Interdiciplinary Procedures Center, Strategic Laboratory	Claudio Tavares Sacchi, Claudia Regina Gonçalves, Erica Valessa Ramos Gomes, Karoline Rodrigues Campos, Caio Vinicius Dias Lopes, Leonardo Jose Tadeu de Araujo
EPI_ISL_1533709, EPI_ISL_1533710	Hospital Estadual de Vila Alpina Org Social Seconci Sao Paulo	Instituto Adolfo Lutz, Interdiciplinary Procedures Center, Strategic Laboratory	Claudio Tavares Sacchi, Claudia Regina Gonçalves, Erica Valessa Ramos Gomes, Karoline Rodrigues Campos, Caio Vinicius Dias Lopes, Leonardo Jose Tadeu de Araujo
EPI_ISL_1533711	Paulo Hospital Santa Clara	Instituto Adolfo Lutz, Interdiciplinary Procedures Center, Strategic Laboratory	Claudio Tavares Sacchi, Claudia Regina Gonçalves, Erica Valessa Ramos Gomes, Karoline Rodrigues Campos, Caio Vinicius Dias Lopes, Leonardo Jose Tadeu de Araujo
EPI_ISL_1533712	Hospital Universitario da USP Sao Paulo	Instituto Adolfo Lutz, Interdiciplinary Procedures Center, Strategic Laboratory	Claudio Tavares Sacchi, Claudia Regina Gonçalves, Erica Valessa Ramos Gomes, Karoline Rodrigues Campos, Caio Vinicius Dias Lopes, Leonardo Jose Tadeu de Araujo
EPI_ISL_1533713	Unidade de Pronto Atendimento Jd Amanda	Instituto Adolfo Lutz, Interdiciplinary Procedures Center, Strategic Laboratory	Claudio Tavares Sacchi, Claudia Regina Gonçalves, Erica Valessa Ramos Gomes, Karoline Rodrigues Campos, Caio Vinicius Dias Lopes, Leonardo Jose Tadeu de Araujo
EPI_ISL_1533714	Pronto Socorro Dr Osmar Mesquita	Instituto Adolfo Lutz, Interdiciplinary Procedures Center, Strategic Laboratory	Claudio Tavares Sacchi, Claudia Regina Gonçalves, Erica Valessa Ramos Gomes, Karoline Rodrigues Campos, Caio Vinicius Dias Lopes, Leonardo Jose Tadeu de Araujo
EPI_ISL_1533715	Santa Casa de Aracatuba Hospital Sagrado Coracao de Jesus	Instituto Adolfo Lutz, Interdiciplinary Procedures Center, Strategic Laboratory	Claudio Tavares Sacchi, Claudia Regina Gonçalves, Erica Valessa Ramos Gomes, Karoline Rodrigues Campos, Caio Vinicius Dias Lopes, Leonardo Jose Tadeu de Araujo
EPI_ISL_1533716	Vigilancia Em Saude	Instituto Adolfo Lutz, Interdiciplinary Procedures Center, Strategic Laboratory	Claudio Tavares Sacchi, Claudia Regina Gonçalves, Erica Valessa Ramos Gomes, Karoline Rodrigues Campos, Caio Vinicius Dias Lopes, Leonardo Jose Tadeu de Araujo
EPI_ISL_1533717	Unidade de Pronto Atendimento Jd Amanda	Instituto Adolfo Lutz, Interdiciplinary Procedures Center, Strategic Laboratory	Claudio Tavares Sacchi, Claudia Regina Gonçalves, Erica Valessa Ramos Gomes, Karoline Rodrigues Campos, Caio Vinicius Dias Lopes, Leonardo Jose Tadeu de Araujo
EPI_ISL_1533718	Servico de Verificacao de Obitos Svo Guarulhos	Instituto Adolfo Lutz, Interdiciplinary Procedures Center, Strategic Laboratory	Claudio Tavares Sacchi, Claudia Regina Gonçalves, Erica Valessa Ramos Gomes, Karoline Rodrigues Campos, Caio Vinicius Dias Lopes, Leonardo Jose Tadeu de Araujo
EPI_ISL_1533719	Policlinica Munic da Est Turistica de Holambra	Instituto Adolfo Lutz, Interdiciplinary Procedures Center, Strategic Laboratory	Claudio Tavares Sacchi, Claudia Regina Gonçalves, Erica Valessa Ramos Gomes, Karoline Rodrigues Campos, Caio Vinicius Dias Lopes, Leonardo Jose Tadeu de Araujo
EPI_ISL_1533720	Santa Casa de Penapolis	Instituto Adolfo Lutz, Interdiciplinary Procedures Center, Strategic Laboratory	Claudio Tavares Sacchi, Claudia Regina Gonçalves, Erica Valessa Ramos Gomes, Karoline Rodrigues Campos, Caio Vinicius Dias Lopes, Leonardo Jose Tadeu de Araujo
EPI_ISL_1533722	Secretaria Municipal de Saude De Piracaia	Instituto Adolfo Lutz, Interdiciplinary Procedures Center, Strategic Laboratory	Claudio Tavares Sacchi, Claudia Regina Gonçalves, Erica Valessa Ramos Gomes, Karoline Rodrigues Campos, Caio Vinicius Dias Lopes, Leonardo Jose Tadeu de Araujo
EPI_ISL_1533723	Hospital Geral de Itaquaquecetuba	Instituto Adolfo Lutz, Interdiciplinary Procedures Center, Strategic Laboratory	Claudio Tavares Sacchi, Claudia Regina Gonçalves, Erica Valessa Ramos Gomes, Karoline Rodrigues Campos, Caio Vinicius Dias Lopes, Leonardo Jose Tadeu de Araujo
EPI_ISL_1533725	Hospital Geral de Guarulhos	Instituto Adolfo Lutz, Interdiciplinary Procedures Center, Strategic Laboratory	Claudio Tavares Sacchi, Claudia Regina Gonçalves, Erica Valessa Ramos Gomes, Karoline Rodrigues Campos, Caio Vinicius Dias Lopes, Leonardo Jose Tadeu de Araujo
EPI_ISL_1533726	Hospital Estadual de Campanha Covid 19 Barradas	Instituto Adolfo Lutz, Interdiciplinary Procedures Center, Strategic Laboratory	Claudio Tavares Sacchi, Claudia Regina Gonçalves, Erica Valessa Ramos Gomes, Karoline Rodrigues Campos, Caio Vinicius Dias Lopes, Leonardo Jose Tadeu de Araujo
EPI_ISL_1533727	Hospital Universitario da USP Sao Paulo	Instituto Adolfo Lutz, Interdiciplinary Procedures Center, Strategic Laboratory	Claudio Tavares Sacchi, Claudia Regina Gonçalves, Erica Valessa Ramos Gomes, Karoline Rodrigues Campos, Caio Vinicius Dias Lopes, Leonardo Jose Tadeu de Araujo
EPI_ISL_1533992, EPI_ISL_1533993, EPI_ISL_1533994, EPI_ISL_1533996	Laboratorio Central de Saude Publica do Estado de Santa Catarina (LACEN-SC)	Laboratory of Respiratory Viruses and Measles, Oswaldo Cruz Institute, FIOCRUZ	Paola Resende, Luciana Appolinario, Fernando Motta, Anna Carolina Paixao, Ana Carolina Mendonca, Alice Sampaio Rocha, Renata Serrano Lopes, Darcita Buerger Rovaris, Sandra Bianchini Fernandes, Marilda Siqueira on behalf of the Fiocruz COVID-19 Genomic Surveillance Network
EPI_ISL_1533999, EPI_ISL_1534000, EPI_ISL_1534001	Laboratorio Central de Saude Publica do Estado do Parana (LACEN-PR)	Laboratory of Respiratory Viruses and Measles, Oswaldo Cruz Institute, FIOCRUZ	Paola Resende, Luciana Appolinario, Fernando Motta, Anna Carolina Paixao, Ana Carolina Mendonca, Alice Sampaio Rocha, Renata Serrano Lopes, Darcita Buerger Rovaris, Sandra Bianchini Fernandes, Marilda Siqueira on behalf of the Fiocruz COVID-19 Genomic Surveillance Network
EPI_ISL_1534002, EPI_ISL_1534003	Laboratorio Central de Saude Publica do Estado de Santa Catarina (LACEN-SC)	Laboratory of Respiratory Viruses and Measles, Oswaldo Cruz Institute, FIOCRUZ	Paola Resende, Luciana Appolinario, Fernando Motta, Anna Carolina Paixao, Ana Carolina Mendonca, Alice Sampaio Rocha, Renata Serrano Lopes, Darcita Buerger Rovaris, Sandra Bianchini Fernandes, Marilda Siqueira on behalf of the Fiocruz COVID-19 Genomic Surveillance Network
EPI_ISL_1534004	Laboratorio Central de Saude Publica do Estado de Sergipe (LACEN-SE)	Laboratory of Respiratory Viruses and Measles, Oswaldo Cruz Institute, FIOCRUZ	Paola Resende, Luciana Appolinario, Fernando Motta, Anna Carolina Paixao, Ana Carolina Mendonca, Alice Sampaio Rocha, Renata Serrano Lopes, Darcita Buerger Rovaris, Sandra Bianchini Fernandes, Marilda Siqueira on behalf of the Fiocruz COVID-19 Genomic Surveillance Network
EPI_ISL_1534007, EPI_ISL_1534008, EPI_ISL_1534009, EPI_ISL_1534010	Laboratorio Central de Saude Publica do Estado de Santa Catarina (LACEN-SC)	Laboratory of Respiratory Viruses and Measles, Oswaldo Cruz Institute, FIOCRUZ	Paola Resende, Luciana Appolinario, Fernando Motta, Anna Carolina Paixao, Ana Carolina Mendonca, Alice Sampaio Rocha, Renata Serrano Lopes, Darcita Buerger Rovaris, Sandra Bianchini Fernandes, Marilda Siqueira on behalf of the Fiocruz COVID-19 Genomic Surveillance Network
EPI_ISL_1534011	Laboratory of Respiratory Viruses and Measles, Oswaldo Cruz Institute, FIOCRUZ	Laboratory of Respiratory Viruses and Measles, Oswaldo Cruz Institute, FIOCRUZ	Paola Resende, Luciana Appolinario, Fernando Motta, Anna Carolina Paixao, Ana Carolina Mendonca, Alice Sampaio Rocha, Renata Serrano Lopes, Darcita Buerger Rovaris, Sandra Bianchini Fernandes, Marilda Siqueira on behalf of the Fiocruz COVID-19 Genomic Surveillance Network
EPI_ISL_1534012	Laboratorio Central de Saude Publica do Estado do Rio de Janeiro (LACEN-RJ)	Laboratory of Respiratory Viruses and Measles, Oswaldo Cruz Institute, FIOCRUZ	Paola Resende, Luciana Appolinario, Fernando Motta, Anna Carolina Paixao, Ana Carolina Mendonca, Alice Sampaio Rocha, Renata Serrano Lopes, Darcita Buerger Rovaris, Sandra Bianchini Fernandes, Marilda Siqueira on behalf of the Fiocruz COVID-19 Genomic Surveillance Network
EPI_ISL_1534013	Laboratorio Central de Saude Publica do Estado do Rio Grande do Sul (LACEN-RS)	Laboratory of Respiratory Viruses and Measles, Oswaldo Cruz Institute, FIOCRUZ	Paola Resende, Luciana Appolinario, Fernando Motta, Anna Carolina Paixao, Ana Carolina Mendonca, Alice Sampaio Rocha, Renata Serrano Lopes, Darcita Buerger Rovaris, Sandra Bianchini Fernandes, Marilda Siqueira on behalf of the Fiocruz COVID-19 Genomic Surveillance Network
EPI_ISL_1534014, EPI_ISL_1534015, EPI_ISL_1534016	Laboratory of Respiratory Viruses and Measles, Oswaldo Cruz Institute, FIOCRUZ	Laboratory of Respiratory Viruses and Measles, Oswaldo Cruz Institute, FIOCRUZ	Paola Resende, Luciana Appolinario, Fernando Motta, Anna Carolina Paixao, Ana Carolina Mendonca, Alice Sampaio Rocha, Renata Serrano Lopes, Darcita Buerger Rovaris, Sandra Bianchini Fernandes, Marilda Siqueira on behalf of the Fiocruz COVID-19 Genomic Surveillance Network
EPI_ISL_1534544, EPI_ISL_1534546, EPI_ISL_1534547, EPI_ISL_1534555, EPI_ISL_1534556, EPI_ISL_1534563, EPI_ISL_1534567, EPI_ISL_1534570, EPI_ISL_1534572, EPI_ISL_1534575, EPI_ISL_1534578, EPI_ISL_1534581, EPI_ISL_1534589, EPI_ISL_1534590, EPI_ISL_1534593, EPI_ISL_1534596, EPI_ISL_1534601, EPI_ISL_1534602, EPI_ISL_1534603, EPI_ISL_1534604, EPI_ISL_1534605, EPI_ISL_1534606, EPI_ISL_1540997, EPI_ISL_…	Genetica Molecular and Subdepartamento de Virologia ISP Chile	Instituto de Salud Publica de Chile	Javier Tognarelli, Karen Orostica, Barbara Parra, Loredana Arata, Jaime Lagos, Gisselle Barra, Patricia Bustos, Rodrigo Fasce, Andres Castillo, Jorge Fernandez
EPI_ISL_1578453	Laboratório de Biologia Molecular do Hospital das Clínicas da Faculdade de Medicina de Botucatu/SP	Laboratórios Genômica Funcional (FCA/UNESP) e Biologia Molecular (FMB-HC/UNESP) - Rede de Vigilância Genômica (Vigenômica)/UNESP	Patrícia Akemi Assato; Felipe Allan da Silva da Costa; Bianca Cechetto Carlos; Flavia Hebner Barbosa Trovão; Guilherme Targino Valente; Rejane Maria Tommasini Grotto; Jayme A. Souza-Neto.
EPI_ISL_1578740, EPI_ISL_1579258	Laboratório de Biologia Molecular do Hospital das Clínicas da Faculdade de Medicina de Botucatu/SP	Laboratórios de Genômica Funcional (FCA/UNESP) e Biologia Molecular (FMB-HC/UNESP) - Rede de Vigilância Genômica (Vigenômica)/UNESP	Patrícia Akemi Assato; Felipe Allan da Silva da Costa; Bianca Cechetto Carlos; Flavia Hebner Barbosa Trovão; Guilherme Targino Valente; Rejane Maria Tommasini Grotto; Jayme A. Souza-Neto.
EPI_ISL_1583650, EPI_ISL_1583656, EPI_ISL_1583663, EPI_ISL_1583665, EPI_ISL_1583672, EPI_ISL_1583673, EPI_ISL_1583674	Central Public Health Laboratory - LACEN -Bahia, Salvador, Brazil	Central Public Health Laboratory - LACEN -Bahia, Salvador, Brazil	Stephane Tosta, Luciana Oliveira, Vanessa Nardy,Patrícia Cajado,Marcela Gómez, Breno Dominguez, Jaqueline Gomes, Vagner Fonseca,Marta Giovanetti,Luiz Alcantara, Felicidade Pereira, Arabela Leal
EPI_ISL_1583675	DNA Laboratory	Central Public Health Laboratory - LACEN -Bahia, Salvador, Brazil	Stephane Tosta, Luciana Oliveira, Vanessa Nardy,Patrícia Cajado,Marcela Gómez, Breno Dominguez, Jaqueline Gomes, Vagner Fonseca,Marta Giovanetti,Luiz Alcantara, Felicidade Pereira, Arabela Leal
EPI_ISL_1583676, EPI_ISL_1583677, EPI_ISL_1583679, EPI_ISL_1583680, EPI_ISL_1583681, EPI_ISL_1583682, EPI_ISL_1583683, EPI_ISL_1583694, EPI_ISL_1583697, EPI_ISL_1583700, EPI_ISL_1583719, EPI_ISL_1583722, EPI_ISL_1583725, EPI_ISL_1583730, EPI_ISL_1583733	Central Public Health Laboratory - LACEN -Bahia, Salvador, Brazil	Central Public Health Laboratory - LACEN -Bahia, Salvador, Brazil	Stephane Tosta, Luciana Oliveira, Vanessa Nardy,Patrícia Cajado,Marcela Gómez, Breno Dominguez, Jaqueline Gomes, Vagner Fonseca,Marta Giovanetti,Luiz Alcantara, Felicidade Pereira, Arabela Leal
EPI_ISL_1591098	NAMRU-6	Pathogen Discovery, Respiratory Viruses Branch, Division of Viral Diseases, Centers for Disease Control and Prevention	Yan Li, Ying Tao, Anna Kelleher, Jing Zhang, Anna Montmayeur, Brian Lynch, Krista Queen, Anna Uehara, Peter Cook, Han Jia Justin Ng, Rachel Marine, Clinton R. Paden, Haibin Wang, Mark Burroughs, Justin Lee, Adam Retchless, Suxiang Tong
EPI_ISL_1592230	Laboratório Hermes Pardini	Laboratório de Biologia Integrativa, Instituto de Ciências Biológicas, Universidade Federal de Minas Gerais	Filipe Romero Rebello Moreira, Diego Menezes Bonfim, Danielle Alves Gomes Zauli, Joice do Prado Silva, Aline Brito de Lima, Frederico Scott Varella Malta, Alessandro Clayton de Souza Ferreira, Victor Cavalcanti Pardini, Daniel Costa Queiroz, Rafael Marques de Souza, Victor Emmanuel Viana Geddes, Walyson Coelho Costa, Wagner Carlos Santos Magalhaes, Rennan Garcias Moreira, Carolina Moreira Voloch,…
EPI_ISL_1593463, EPI_ISL_1593464	CHC Andrée Rosemon	Institut Pasteur de la Guyane	Anne Lavergne, Dominique Rousset
EPI_ISL_1593466	CH de l'Ouest Guyanais	Institut Pasteur de la Guyane	Anne Lavergne, Dominique Rousset
EPI_ISL_1593470, EPI_ISL_1593471	CNR Institut Pasteur de la Guyane	Institut Pasteur de la Guyane	Anne Lavergne, Dominique Rousset
EPI_ISL_1593980	CHC Andrée Rosemon	Institut Pasteur de la Guyane	Anne Lavergne, Dominique Rousset
EPI_ISL_1593984	Labo Carage	Institut Pasteur de la Guyane	Anne Lavergne, Dominique Rousset
EPI_ISL_1608161, EPI_ISL_1608162, EPI_ISL_1608163, EPI_ISL_1608164, EPI_ISL_1608165, EPI_ISL_1608166, EPI_ISL_1608167, EPI_ISL_1608168, EPI_ISL_1608169, EPI_ISL_1608170, EPI_ISL_1608171	Hospital São Rafael - IDOR	ospital São Rafael - IDOR	arolina Kymie Vasques Nonaka, Tiago Gräf, Camila Araújo de Lorenzo Barcia, Vanessa Ferreira Costa, Janderson Lopes de Oliveira, Rogério da Hora Passos, Clarissa Araújo Gurgel Rocha, Iasmin Nogueira Bastos, Maria Clara Brito de Santana, Ian Marinho Santos, Karoline Almeida Felix de Sousa, Isadora Cristina de Siqueira, Thamires Gomes Lopes Weber, Ana Verena Almeida Mendes, Bruno Solano de Freit…
EPI_ISL_1620638	Hospital Municipal Dr. Ignacio Proença de Gouvea	Instituto Butantan / Mendelics	Alexander Roberto Precioso, Dimas Tadeu Covas, Sandra Coccuzzo Sampaio, Maria Carolina Elias, José Salvatore Leister Patané, Vincent Louis Viala, Antonio Jorge Martins, Ricardo Haddad, Claudia Renata dos Santos Barros, Elaine Cristina Marqueze, Raul Machado Neto, Debora Botequio Moretti, Bibiana Santos, João Paulo Kitajima, Erika Freitas, David Schlesinger, Simone Kashima, Evandra Strazza Rodr…
EPI_ISL_1620639	Fleury	Instituto Butantan / Mendelics	Alexander Roberto Precioso, Dimas Tadeu Covas, Sandra Coccuzzo Sampaio, Maria Carolina Elias, José Salvatore Leister Patané, Vincent Louis Viala, Antonio Jorge Martins, Ricardo Haddad, Claudia Renata dos Santos Barros, Elaine Cristina Marqueze, Raul Machado Neto, Debora Botequio Moretti, Bibiana Santos, João Paulo Kitajima, Erika Freitas, David Schlesinger, Simone Kashima, Evandra Strazza Rodr…
EPI_ISL_1625972	Ama J Angela	Instituto Adolfo Lutz, Interdiciplinary Procedures Center, Strategic Laboratory	Claudio Tavares Sacchi, Claudia Regina Gonçalves, Erica Valessa Ramos Gomes, Karoline Rodrigues Campos, Caio Vinicius Dias Lopes, Leonardo Jose Tadeu de Araujo, Katia Correa de Oliveira Santos
EPI_ISL_1625974	Santa Casa de Aracatuba Hospital Sagrado Coracao de Jesus	Instituto Adolfo Lutz, Interdiciplinary Procedures Center, Strategic Laboratory	Claudio Tavares Sacchi, Claudia Regina Gonçalves, Erica Valessa Ramos Gomes, Karoline Rodrigues Campos, Caio Vinicius Dias Lopes, Leonardo Jose Tadeu de Araujo, Katia Correa de Oliveira Santos
EPI_ISL_1625975	CS II Dr Antonio Vicoso Moreira De Rezende Sumare	Instituto Adolfo Lutz, Interdiciplinary Procedures Center, Strategic Laboratory	Claudio Tavares Sacchi, Claudia Regina Gonçalves, Erica Valessa Ramos Gomes, Karoline Rodrigues Campos, Caio Vinicius Dias Lopes, Leonardo Jose Tadeu de Araujo, Katia Correa de Oliveira Santos
EPI_ISL_1625976	Centro de Saude III de Divinolandia	Instituto Adolfo Lutz, Interdiciplinary Procedures Center, Strategic Laboratory	Claudio Tavares Sacchi, Claudia Regina Gonçalves, Erica Valessa Ramos Gomes, Karoline Rodrigues Campos, Caio Vinicius Dias Lopes, Leonardo Jose Tadeu de Araujo, Katia Correa de Oliveira Santos
EPI_ISL_1625978, EPI_ISL_1625984, EPI_ISL_1625986, EPI_ISL_1625987, EPI_ISL_1625988, EPI_ISL_1625989, EPI_ISL_1625990, EPI_ISL_1625991, EPI_ISL_1625992, EPI_ISL_1625993, EPI_ISL_1625994, EPI_ISL_1625995, EPI_ISL_1625997, EPI_ISL_1625998, EPI_ISL_1625999, EPI_ISL_1626001, EPI_ISL_1626002, EPI_ISL_1626003, EPI_ISL_1626004, EPI_ISL_1626006, EPI_ISL_1626606	Instituto Adolfo Lutz - Regional de Rio Claro	Instituto Adolfo Lutz, Interdiciplinary Procedures Center, Strategic Laboratory	Claudio Tavares Sacchi, Claudia Regina Gonçalves, Erica Valessa Ramos Gomes, Karoline Rodrigues Campos, Caio Vinicius Dias Lopes, Leonardo Jose Tadeu de Araujo, Katia Correa de Oliveira Santos
EPI_ISL_1626613, EPI_ISL_1626615, EPI_ISL_1626616	Gencore - Universidad de los Andes	Gencore - Universidad de los Andes	Luisa Sacristan, David Gonzalez, Cristian Barrera, Gabriela Ariza, Silvia Restrepo, Erica Salguero, Marcela Guevara, Ana Maria Palacio
EPI_ISL_1626618	Laboratorio de Salud Pública Bogota	Gencore - Universidad de los Andes	Luisa Sacristan, David Gonzalez, Cristian Barrera, Gabriela Ariza, Silvia Restrepo, Erica Salguero, Marcela Guevara, Ana Maria Palacio
EPI_ISL_1628344	Hospital Geral de Pedreira	Instituto Adolfo Lutz, Interdiciplinary Procedures Center, Strategic Laboratory	Claudio Tavares Sacchi, Claudia Regina Gonçalves, Erica Valessa Ramos Gomes, Karoline Rodrigues Campos, Caio Vinicius Dias Lopes, Leonardo Jose Tadeu de Araujo
EPI_ISL_1628347, EPI_ISL_1628348, EPI_ISL_1628349, EPI_ISL_1628350, EPI_ISL_1628351, EPI_ISL_1628352, EPI_ISL_1628353, EPI_ISL_1628354, EPI_ISL_1628355, EPI_ISL_1628356, EPI_ISL_1628357, EPI_ISL_1628358, EPI_ISL_1628359, EPI_ISL_1628360, EPI_ISL_1628361, EPI_ISL_1628362	Instituto Adolfo Lutz Central	Instituto Adolfo Lutz, Interdiciplinary Procedures Center, Strategic Laboratory	Claudio Tavares Sacchi, Claudia Regina Gonçalves, Erica Valessa Ramos Gomes, Karoline Rodrigues Campos, Caio Vinicius Dias Lopes, Leonardo Jose Tadeu de Araujo
EPI_ISL_1628363, EPI_ISL_1628364, EPI_ISL_1628365	LACEN do Estado de Goias	Instituto Adolfo Lutz, Interdiciplinary Procedures Center, Strategic Laboratory	Claudio Tavares Sacchi, Claudia Regina Gonçalves, Erica Valessa Ramos Gomes, Karoline Rodrigues Campos, Caio Vinicius Dias Lopes, Leonardo Jose Tadeu de Araujo
EPI_ISL_1628366	CS III de Patrocinio Paulista	Instituto Adolfo Lutz, Interdiciplinary Procedures Center, Strategic Laboratory	Claudio Tavares Sacchi, Claudia Regina Gonçalves, Erica Valessa Ramos Gomes, Karoline Rodrigues Campos, Caio Vinicius Dias Lopes, Leonardo Jose Tadeu de Araujo
EPI_ISL_1628367	Santa Casa de Guaira	Instituto Adolfo Lutz, Interdiciplinary Procedures Center, Strategic Laboratory	Claudio Tavares Sacchi, Claudia Regina Gonçalves, Erica Valessa Ramos Gomes, Karoline Rodrigues Campos, Caio Vinicius Dias Lopes, Leonardo Jose Tadeu de Araujo
EPI_ISL_1628368	Centro Medico Social Comunitario Januario Teodoro de Souza	Instituto Adolfo Lutz, Interdiciplinary Procedures Center, Strategic Laboratory	Claudio Tavares Sacchi, Claudia Regina Gonçalves, Erica Valessa Ramos Gomes, Karoline Rodrigues Campos, Caio Vinicius Dias Lopes, Leonardo Jose Tadeu de Araujo
EPI_ISL_1628369	UPA Dr Luis Atilio Losi Viana Ribeirao Preto	Instituto Adolfo Lutz, Interdiciplinary Procedures Center, Strategic Laboratory	Claudio Tavares Sacchi, Claudia Regina Gonçalves, Erica Valessa Ramos Gomes, Karoline Rodrigues Campos, Caio Vinicius Dias Lopes, Leonardo Jose Tadeu de Araujo
EPI_ISL_1628370	Sae Servico De Atendimento Especializado	Instituto Adolfo Lutz, Interdiciplinary Procedures Center, Strategic Laboratory	Claudio Tavares Sacchi, Claudia Regina Gonçalves, Erica Valessa Ramos Gomes, Karoline Rodrigues Campos, Caio Vinicius Dias Lopes, Leonardo Jose Tadeu de Araujo
EPI_ISL_1628372	Hospital Sao Marcos da Sama Morro Agudo	Instituto Adolfo Lutz, Interdiciplinary Procedures Center, Strategic Laboratory	Claudio Tavares Sacchi, Claudia Regina Gonçalves, Erica Valessa Ramos Gomes, Karoline Rodrigues Campos, Caio Vinicius Dias Lopes, Leonardo Jose Tadeu de Araujo
EPI_ISL_1628373	UPA De Bebedouro	Instituto Adolfo Lutz, Interdiciplinary Procedures Center, Strategic Laboratory	Claudio Tavares Sacchi, Claudia Regina Gonçalves, Erica Valessa Ramos Gomes, Karoline Rodrigues Campos, Caio Vinicius Dias Lopes, Leonardo Jose Tadeu de Araujo
EPI_ISL_1628374	Santa Casa De Cravinhos	Instituto Adolfo Lutz, Interdiciplinary Procedures Center, Strategic Laboratory	Claudio Tavares Sacchi, Claudia Regina Gonçalves, Erica Valessa Ramos Gomes, Karoline Rodrigues Campos, Caio Vinicius Dias Lopes, Leonardo Jose Tadeu de Araujo
EPI_ISL_1628375,EPI_ISL_1628376	Secretaria Municipal de Saude de Guariba	Instituto Adolfo Lutz, Interdiciplinary Procedures Center, Strategic Laboratory	Claudio Tavares Sacchi, Claudia Regina Gonçalves, Erica Valessa Ramos Gomes, Karoline Rodrigues Campos, Caio Vinicius Dias Lopes, Leonardo Jose Tadeu de Araujo
EPI_ISL_1628377	Centro De Saude II Ibitinga	Instituto Adolfo Lutz, Interdiciplinary Procedures Center, Strategic Laboratory	Claudio Tavares Sacchi, Claudia Regina Gonçalves, Erica Valessa Ramos Gomes, Karoline Rodrigues Campos, Caio Vinicius Dias Lopes, Leonardo Jose Tadeu de Araujo
EPI_ISL_1628378	Vigilancia Epidemiologica Jardinopolis	Instituto Adolfo Lutz, Interdiciplinary Procedures Center, Strategic Laboratory	Claudio Tavares Sacchi, Claudia Regina Gonçalves, Erica Valessa Ramos Gomes, Karoline Rodrigues Campos, Caio Vinicius Dias Lopes, Leonardo Jose Tadeu de Araujo
EPI_ISL_1628379	UPA Dr Luis Atilio Losi Viana Ribeirao Preto	Instituto Adolfo Lutz, Interdiciplinary Procedures Center, Strategic Laboratory	Claudio Tavares Sacchi, Claudia Regina Gonçalves, Erica Valessa Ramos Gomes, Karoline Rodrigues Campos, Caio Vinicius Dias Lopes, Leonardo Jose Tadeu de Araujo
EPI_ISL_1628380	Santa Casa De Pitangueiras	Instituto Adolfo Lutz, Interdiciplinary Procedures Center, Strategic Laboratory	Claudio Tavares Sacchi, Claudia Regina Gonçalves, Erica Valessa Ramos Gomes, Karoline Rodrigues Campos, Caio Vinicius Dias Lopes, Leonardo Jose Tadeu de Araujo
EPI_ISL_1629793	nstituto de Medicina Tropical Alexander Von Humboldt, Universidad Peruana Cayetano Heredia	Laboratorio de Genómica Microbiana, Universidad Peruana Cayetano Heredia	Lenin Maturrano, Pablo Tsukayama, Alejandra Dávila-Barclay, Guillermo Salvatierra, Luis González, Pedro E. Romero, Diego Cuicapuza, Janet Huancachoque, Pool Marcos
EPI_ISL_1630158	Laboratório de Microbiologia Molecular - Universidade FEEVALE	Laboratório de Microbiologia Molecular - Universidade FEEVALE	Alana Witt Hansen, Fágner Henrique Heldt, Fernando Rosado Spilki, Flávio Silveira, Juliana Schons Gularte, Juliane Deise Fleck, Mariana Soares da Silva, Meriane Demoliner, Matheus Nunes Weber, Paula Rodrigues de Almeida, Micheli Filippi.
EPI_ISL_1633373, EPI_ISL_1633473, EPI_ISL_1633475, EPI_ISL_1633478, EPI_ISL_1633494, EPI_ISL_1633502	Genetica Molecular and Subdepartamento de Virologia ISP Chile	Instituto de Salud Publica de Chile	Javier Tognarelli, Karen Orostica, Barbara Parra, Loredana Arata, Jaime Lagos, Gisselle Barra, Patricia Bustos, Rodrigo Fasce, Andres Castillo, Jorge Fernandez
EPI_ISL_1652237	Fleury	Instituto Butantan / Mendelics	Alexander Roberto Precioso, Dimas Tadeu Covas, Sandra Coccuzzo Sampaio, Maria Carolina Elias, José Salvatore Leister Patané, Vincent Louis Viala, Antonio Jorge Martins, Ricardo Haddad, Claudia Renata dos Santos Barros, Elaine Cristina Marqueze, Raul Machado Neto, Debora Botequio Moretti, Bibiana Santos, João Paulo Kitajima, Erika Freitas, David Schlesinger, Simone Kashima, Evandra Strazza Rodr…
EPI_ISL_811149	Laboratorio de Ecologia de Doencas Transmissiveis na Amazonia, Instituto Leonidas e Maria Deane - Fiocruz Amazonia	Laboratorio de Ecologia de Doencas Transmissiveis na Amazonia, Instituto Leonidas e Maria Deane - Fiocruz Amazonia	Valdinete Nascimento, Victor Souza, André Corado, Fernanda Nascimento, George Silva, Ágatha Costa, Debora Duarte, Luciana Gonçalves, Matilde Mejía, Karina Pessoa, Maria Júlia Brandão, Michele Jesus, Felipe Naveca on behalf of the Fiocruz COVID-19 Genomic Surveillance Network
EPI_ISL_833136, EPI_ISL_833137, EPI_ISL_833138, EPI_ISL_833139, EPI_ISL_833140	Laboratorio de Ecologia de Doencas Transmissiveis na Amazonia, Instituto Leonidas e Maria Deane - Fiocruz Amazonia	Laboratorio de Ecologia de Doencas Transmissiveis na Amazonia, Instituto Leonidas e Maria Deane - Fiocruz Amazonia	Valdinete Nascimento, Victor Souza, André Corado, Fernanda Nascimento, George Silva, Ágatha Costa, Debora Duarte, Luciana Gonçalves, Matilde Mejía, Karina Pessoa, Maria Júlia Brandão, Michele Jesus, Felipe Naveca on behalf of the Fiocruz COVID-19 Genomic Surveillance Network
EPI_ISL_833167, EPI_ISL_833169, EPI_ISL_833170, EPI_ISL_833171, EPI_ISL_833172, EPI_ISL_833173, EPI_ISL_833174	DB Diagnosticos do Brasil	Instituto Adolfo Lutz, Interdiciplinary Procedures Center, Strategic Laboratory	Claudio Tavares Sacchi, Claudia Regina Gonçalves, Erica Valessa Ramos Gomes, Karoline Rodrigues Campos
EPI_ISL_872191, EPI_ISL_872192	Conjunto Hospitalar do Mandaqui de Sao Paulo	Instituto Adolfo Lutz, Interdiciplinary Procedures Center, Strategic Laboratory	Claudio Tavares Sacchi, Claudia Regina Gonçalves, Erica Valessa Ramos Gomes, Karoline Rodrigues Campos, Katia Correa de Oliveira Santos, Ana Lucia de Carvalho Avelino, Fabiana Cristina Pereira dos Santos
EPI_ISL_875688	National Influenza Center - Instituto Adolfo Lutz	Instituto Adolfo Lutz, Interdiciplinary Procedures Center, Strategic Laboratory	Claudio Tavares Sacchi, Claudia Regina Gonçalves, Erica Valessa Ramos Gomes, Karoline Rodrigues Campos, Katia Correa de Oliveira Santos, Ana Lucia de Carvalho Avelino, Fabiana Cristina Pereira dos Santos
EPI_ISL_875689	Hospital do Servidor Publico	Instituto Adolfo Lutz, Interdiciplinary Procedures Center, Strategic Laboratory	Claudio Tavares Sacchi, Claudia Regina Gonçalves, Erica Valessa Ramos Gomes, Karoline Rodrigues Campos, Katia Correa de Oliveira Santos, Ana Lucia de Carvalho Avelino, Fabiana Cristina Pereira dos Santos
EPI_ISL_904120, EPI_ISL_904121	LACEN - Laboratório Central de Saúde Pública do Pará	Evandro Chagas Institute	Santos, M.C.; Silva, A.M.; Junior, W.D.C.; Barbagelata, L.S.; Ferreira, J.A.; Sousa, E.M.A.; da Silva, P.S.; Pinheiro, K.C.; L.C.; Sousa Junior, E.C.
EPI_ISL_906068, EPI_ISL_906069	Instituto Adolfo Lutz - Regional de Campinas	Instituto Adolfo Lutz, Interdiciplinary Procedures Center, Strategic Laboratory	Claudio Tavares Sacchi, Claudia Regina Gonçalves, Erica Valessa Ramos Gomes, Karoline Rodrigues Campos
EPI_ISL_906071	LACEN-PI DR. Costa Alvarenga	Instituto Adolfo Lutz, Interdiciplinary Procedures Center, Strategic Laboratory	Claudio Tavares Sacchi, Claudia Regina Gonçalves, Erica Valessa Ramos Gomes, Karoline Rodrigues Campos
EPI_ISL_906075	Hospital Geral de Vila Penteado Dr Jose Pangella Sao Paulo	Instituto Adolfo Lutz, Interdiciplinary Procedures Center, Strategic Laboratory	Claudio Tavares Sacchi, Claudia Regina Gonçalves, Erica Valessa Ramos Gomes, Karoline Rodrigues Campos
EPI_ISL_906076, EPI_ISL_906077	Hospital Sao Luiz Sao Caetano	Instituto Adolfo Lutz, Interdiciplinary Procedures Center, Strategic Laboratory	Claudio Tavares Sacchi, Claudia Regina Gonçalves, Erica Valessa Ramos Gomes, Karoline Rodrigues Campos
EPI_ISL_906080, EPI_ISL_906081	Hospital Beneficiencia Portuguesa	Instituto Adolfo Lutz, Interdiciplinary Procedures Center, Strategic Laboratory	Claudio Tavares Sacchi, Claudia Regina Gonçalves, Erica Valessa Ramos Gomes, Karoline Rodrigues Campos
EPI_ISL_918499, EPI_ISL_918500, EPI_ISL_918501, EPI_ISL_918502, EPI_ISL_918503, EPI_ISL_918504, EPI_ISL_918505, EPI_ISL_918506, EPI_ISL_918507, EPI_ISL_918508, EPI_ISL_918509, EPI_ISL_918510, EPI_ISL_918511	LACEN - Laboratório Central de Saúde Pública do Amazona	Evandro Chagas Institute	Santos, M.C.; Silva, A.M.; Junior, W.D.C.; Barbagelata, L.S.; Ferreira, J.A.; Sousa, E.M.A.; da Silva, P.S.; Pinheiro, K.C.; L.C.; Sousa Junior, E.C.
EPI_ISL_940614, EPI_ISL_940615, EPI_ISL_940616, EPI_ISL_940617, EPI_ISL_940618	LACEN-PI DR. Costa Alvarenga	Instituto Adolfo Lutz, Interdiciplinary Procedures Center, Strategic Laboratory	Claudio Tavares Sacchi, Claudia Regina Gonçalves, Erica Valessa Ramos Gomes, Karoline Rodrigues Campos
EPI_ISL_940619, EPI_ISL_940620, EPI_ISL_940621, EPI_ISL_940622, EPI_ISL_940623, EPI_ISL_940624, EPI_ISL_940625	Hospital Sao Joaquim - Beneficiencia Portuguesa	Instituto Adolfo Lutz, Interdiciplinary Procedures Center, Strategic Laboratory	Claudio Tavares Sacchi, Claudia Regina Gonçalves, Erica Valessa Ramos Gomes, Karoline Rodrigues Campos
EPI_ISL_940626, EPI_ISL_940627	Hospital Central Sao Caetano do Sul	Instituto Adolfo Lutz, Interdiciplinary Procedures Center, Strategic Laboratory	Claudio Tavares Sacchi, Claudia Regina Gonçalves, Erica Valessa Ramos Gomes, Karoline Rodrigues Campos
EPI_ISL_940630	Hospital Geral de Sao Paulo	Instituto Adolfo Lutz, Interdiciplinary Procedures Center, Strategic Laboratory	Claudio Tavares Sacchi, Claudia Regina Gonçalves, Erica Valessa Ramos Gomes, Karoline Rodrigues Campos
EPI_ISL_943570	Laboratorio de Referencia Nacional de Virus Respiratorio. Instituto Nacional de Salud Perú	Laboratorio de Referencia Nacional de Biotecnología y Biología Molecular. Instituto Nacional de Salud Perú	Carlos Padilla Rojas, Karolyn Vega Chozo, Luis Barcena, Priscila Lope Pari, Omar Caceres Rey, Marco Galarza Perez, Maribel Huaringa Nuñez, Johanna Balbuena Torrez, Henri Bailon Calderon, Nancy Rojas Serrano
EPI_ISL_943967, EPI_ISL_943968, EPI_ISL_943969, EPI_ISL_943970, EPI_ISL_943971	Hospital Geral de Sao Paulo	Instituto Adolfo Lutz, Interdiciplinary Procedures Center, Strategic Laboratory	Claudio Tavares Sacchi, Claudia Regina Gonçalves, Erica Valessa Ramos Gomes, Karoline Rodrigues Campos
EPI_ISL_943987	LACEN do Estado de Tocantins	Instituto Adolfo Lutz, Interdiciplinary Procedures Center, Strategic Laboratory	Claudio Tavares Sacchi, Claudia Regina Gonçalves, Erica Valessa Ramos Gomes, Karoline Rodrigues Campos
EPI_ISL_943990	LACEN do Estado de Goias	Instituto Adolfo Lutz, Interdiciplinary Procedures Center, Strategic Laboratory	Claudio Tavares Sacchi, Claudia Regina Gonçalves, Erica Valessa Ramos Gomes, Karoline Rodrigues Campos
EPI_ISL_956287, EPI_ISL_956289, EPI_ISL_956297	Instituto Nacional de Salud- Dirección de Redes de Laboratorios de Salud Pública	Instituto Nacional de Salud- Dirección de Investigación en Salud Pública	Katherine Laiton-Donato, Diego A. Álvarez-Díaz, Carlos Franco-Muñoz, Mauricio Pacheco-Montealegre, Hector Alejandro Ruiz-Moreno, Maria T. Herrera-Sepúlveda, Diego Andrés Prada, Jhonnatan Reales-González, Sheryll Corchuelo, Julian Naizaque, Gerardo Santamaría, Magdalena Wiesner, Martha Lucia Ospina Martinez, Marcela Mercado-Reyes
EPI_ISL_981383, EPI_ISL_981385, EPI_ISL_981387	IAL Regional de Bauru	Instituto Adolfo Lutz, Interdiciplinary Procedures Center, Strategic Laboratory	Claudio Tavares Sacchi, Claudia Regina Gonçalves, Erica Valessa Ramos Gomes, Karoline Rodrigues Campos
EPI_ISL_983865, EPI_ISL_984619, EPI_ISL_984620, EPI_ISL_984621	Central Laboratory of Public Health of Rio Grande do Sul (Lacen-RS)	State Center for Health Surveillance of the Health Department of the State of Rio Grande do Sul (CEVS/SES-RS)	Aline Campos, Cynthia Molina, Lara Crescente, Leticia Garay, Ludmila Fiorenzano Baethgen, Richard Salvato, Tatiana Gregianini
EPI_ISL_985303, EPI_ISL_985304, EPI_ISL_985305, EPI_ISL_985306, EPI_ISL_985307, EPI_ISL_985308, EPI_ISL_985309, EPI_ISL_985310, EPI_ISL_985311, EPI_ISL_985312, EPI_ISL_985313, EPI_ISL_985314, EPI_ISL_985315, EPI_ISL_985316, EPI_ISL_985317	LACEN do Estado de Goias	Instituto Adolfo Lutz, Interdiciplinary Procedures Center, Strategic Laboratory	Claudio Tavares Sacchi, Claudia Regina Gonçalves, Erica Valessa Ramos Gomes, Karoline Rodrigues Campos
EPI_ISL_985318, EPI_ISL_985319	LACEN de Santa Catarina	Instituto Adolfo Lutz, Interdiciplinary Procedures Center, Strategic Laboratory	Claudio Tavares Sacchi, Claudia Regina Gonçalves, Erica Valessa Ramos Gomes, Karoline Rodrigues Campos
